# Supplementary material for: Molecular Characterization of Mutant Mouse Strains Generated from the EUCOMM/KOMP-CSD ES Cell Resource
Source: Mamm Genome. 2013 Aug 4;24(7):286–94. doi: 10.1007/s00335-013-9467-x (PMC3745610; doi:10.1007/s00335-013-9467-x)
Supplement: Supplementary file 2 — Supplementary material (XLSX 90 KB) [file 335_2013_9467_MOESM2_ESM.xlsx]

## Sheet: data_output (4)
Strain information						Targeting				Conditionality	Cassette structure and additonal insertions
Colony Prefix	Gene	Clone Name	Allele	Cell Line	QC result	3' LR PCR	5' LR PCR	Homs confirmed by srPCR	Loss Of WT Allele qPCR	3' LoxP present	5' FRT srPCR	LacZ srPCR	Mutant-specific srPCR	Neo Count Correct	Vector Backbone Clear
MAAB	Brd7	EPD0001_3_E04	Brd7<tm2a(EUCOMM)Wtsi>	SI2.3	Pass			Yes		Yes		Yes	Yes	Yes
MAAD	Mta1	EPD0002_2_B07	Mta1<tm1a(EUCOMM)Wtsi>	SI2.3	Pass	Yes		Yes		Yes		Yes	Yes	Yes	Yes
MAAH	Brd8	EPD0028_2_E10	Brd8<tm1a(EUCOMM)Wtsi>	JM8.N4	Pass			Yes		Yes	Yes	Yes	Yes	Yes	Yes
MAAJ	Arid4a	EPD0027_5_E08	Arid4a<tm1a(EUCOMM)Wtsi>	JM8.N4	Pass			Yes	Yes	Yes	Yes	Yes	Yes	Yes	Yes
MAAK	Supv3l1	EPD0028_3_D07	Supv3l1<tm1a(EUCOMM)Wtsi>	JM8.N4	Pass			hom lethal line	Yes	Yes	Yes	Yes	Yes	Yes	Yes
MAAN	Aprin	EPD0028_6_D04	Pds5b<tm1a(EUCOMM)Wtsi>	JM8.N4	Pass			Yes	Yes	Yes	Yes	Yes	Yes	Yes	Yes
MAAR	Brpf3	EPD0027_5_E04	Brpf3<tm1a(EUCOMM)Wtsi>	JM8.N4	Pass	Yes	Yes	Yes	Yes	Yes	Yes	Yes	Yes	Yes	Yes
MAAT	Cbx1	EPD0027_2_B01	Cbx1<tm1a(EUCOMM)Wtsi>	JM8.N4	Pass			Yes	Yes	Yes	Yes	Yes	Yes	Yes	Yes
MAAV	Ctcf	EPD0028_4_B04	Ctcf<tm1a(EUCOMM)Wtsi>	JM8.N4	Pass			hom lethal line	Yes	Yes	Yes	Yes	Yes	Yes	Yes
MAAW	Hdac1	EPD0028_5_A01	Hdac1<tm1a(EUCOMM)Wtsi>	JM8.N4	Pass			hom lethal line	Yes	Yes	Yes	Yes	Yes	Yes	Yes
MAAZ	Herc3	EPD0027_6_C05	Herc3<tm1a(EUCOMM)Wtsi>	JM8.N4	Pass			Yes		Yes	Yes	Yes	Yes	Yes	Yes
MABC	Hp1bp3	EPD0027_5_F11	Hp1bp3<tm1a(EUCOMM)Wtsi>	JM8.N4	Pass			Yes	Yes	Yes	Yes	Yes	Yes	Yes	Yes
MABD	Ikbkb	EPD0028_5_E07	Ikbkb<tm1a(EUCOMM)Wtsi>	JM8.N4	Pass	Yes		Yes		Yes	Yes	Yes	Yes	Yes	Yes
MABF	Irf1	EPD0027_2_B10	Irf1<tm1a(EUCOMM)Wtsi>	JM8.N4	Pass			Yes		Yes	Yes	Yes	Yes	Yes	Yes
MABH	Mier1	EPD0027_1_A04	Mier1<tm1a(EUCOMM)Wtsi>	JM8.N4	Pass			Yes		Yes		Yes	Yes	Yes	Yes
MABK	Nploc4	EPD0028_2_F04	Nploc4<tm1a(EUCOMM)Wtsi>	JM8.N4	Pass			hom lethal line	Yes	Yes	Yes	Yes	Yes	Yes	Yes
MABM	Phf16	EPD0027_1_C10	Phf16<tm1a(EUCOMM)Wtsi>	JM8.N4	Fail			Yes					Yes	Failed
MABP	Prpsap2-Knockout	EPD0021_1_C08	Prpsap2<tm1a(EUCOMM)Wtsi>	JM8 parental line	Pass			Yes		Yes	Yes	Yes	Yes	Yes	Yes
MABU	Smyd5	EPD0027_5_G01	Smyd5<tm1e(EUCOMM)Wtsi>	JM8.N4	Pass			Yes		Failed	Yes	Yes	Yes	Yes	Yes
MABV	Gys2	EPD0086_2_F11	Gys2<tm1a(KOMP)Wtsi>	JM8.F6	Pass		Yes	Yes	Yes	Yes	Yes	Yes	Yes	Yes	Yes
MABW	Tbc1d10a	EPD0021_1_D01	Tbc1d10a<tm2a(EUCOMM)Wtsi>	JM8 parental line	Pass			Yes		Yes	Yes	Yes	Yes	Yes	Yes
MABZ	Epc1	EPD0002_3_G03	Epc1<tm1e(EUCOMM)Wtsi>	SI2.3	Pass			Yes		Failed		Yes	Yes	Yes
MACE	Ubap1	EPD0033_4_A11	Ubap1<tm1a(EUCOMM)Wtsi>	JM8.F6	Pass			Yes		Yes	Yes	Yes	Yes	Yes	Yes
MACG	Epc2	EPD0013_1_B09	Epc2<tm1e(EUCOMM)Wtsi>	JM8 parental line	Pass		Yes	Yes		Failed	Yes	Yes	Yes	Yes	Yes
MACK	Cbx7	EPD0018_1_D08	Cbx7<tm1a(KOMP)Wtsi>	JM8 parental line	Pass		Yes	Yes		Yes	Yes	Yes	Yes	Yes	Yes
MACN	Otud6b	EPD0016_2_H08	Otud6b<tm1a(EUCOMM)Wtsi>	JM8 parental line	Pass		Yes	Yes		Yes	Yes	Yes	Yes	Yes	Yes
MACS	1810054D07Rik	EPD0017_1_C01	Ttc39b<tm1e(EUCOMM)Wtsi>	JM8 parental line	Pass			Yes		Failed	Yes	Yes	Yes	Yes	Yes
MACW	Baz1b	EPD0013_1_C02	Baz1b<tm2a(KOMP)Wtsi>	JM8 parental line	Pass			Yes		Yes	Yes	Yes	Yes	Yes	Yes
MADC	Cc2d1b	EPD0017_2_C11	Cc2d1b<tm1a(KOMP)Wtsi>	JM8 parental line	Pass			Yes		Yes		Yes	Yes	Yes
MADE	Cds2	EPD0033_1_C08	Cds2<tm1a(KOMP)Wtsi>	JM8.F6	Pass		Yes	hom lethal line		Yes	Yes	Yes	Yes	Yes	Yes
MADG	Crlf3	EPD0033_3_C11	Crlf3<tm1a(KOMP)Wtsi>	JM8.F6	Pass		Yes	Yes		Yes	Yes	Yes	Yes	Yes	Yes
MADH	Ctnnal1Knockout	EPD0019_1_A03	Ctnnal1<tm1e(EUCOMM)Wtsi>	JM8 parental line	Pass			Yes		Failed	Yes	Yes	Yes	Yes	Yes
MADJ	Ddx27	EPD0033_1_E01	Ddx27<tm1a(KOMP)Wtsi>	JM8.F6	Pass		Yes	hom lethal line		Yes	Yes	Yes	Yes	Yes	Yes
MADM	Krt76	EPD0106_2_B05	Krt76<tm1a(KOMP)Wtsi>	JM8.F6	Pass		Yes	Yes		Yes	Yes	Yes	Yes	Yes	Yes
MADS	Dot1l	EPD0018_2_D02	Dot1l<tm3a(KOMP)Wtsi>	JM8 parental line	Pass		Yes	hom lethal line		Yes	Yes	Yes	Yes	Yes	Yes
MAEB	Gmnn	EPD0033_2_D07	Gmnn<tm1a(KOMP)Wtsi>	JM8.F6	Pass		Yes	hom lethal line		Yes	Yes	Yes	Yes	Yes	Yes
MAEC	Ikbkap	EPD0033_2_A09	Ikbkap<tm1a(KOMP)Wtsi>	JM8.F6	Pass		Yes	hom lethal line		Yes		Yes	Yes	Yes	Yes
MAED	Impad1	EPD0017_3_E02	Impad1<tm1a(KOMP)Wtsi>	JM8 parental line	Pass		Yes	Yes		Yes	Yes	Yes	Yes	Yes	Yes
MAEF	Jarid2	EPD0018_2_C08	Jarid2<tm1a(KOMP)Wtsi>	JM8 parental line	Pass		Yes	Yes		Yes		Yes	Yes	Yes	Yes
MAEV	Arid2	EPD0027_2_B05	Arid2<tm1a(EUCOMM)Wtsi>	JM8.N4	Pass			hom lethal line	Yes	Yes	Yes	Yes	Yes	Yes	Yes
MAEZ	Bbx	EPD0036_1_B10	Bbx<tm1a(EUCOMM)Wtsi>	JM8.F6	Pass			Yes		Yes		Yes	Yes	Yes	Yes
MAFF	Slx4	EPD0028_7_A08	Slx4<tm1a(EUCOMM)Wtsi>	JM8.N4	Pass			Yes		Yes		Yes	Yes	Yes	Yes
MAFN	Cdh1	EPD0036_1_G01	Cdh1<tm1a(EUCOMM)Wtsi>	JM8.F6	Pass	Yes		hom lethal line	Yes	Yes	Yes	Yes	Yes	Yes	Yes
MAGF	Hdac3	EPD0028_3_D01	Hdac3<tm1a(EUCOMM)Wtsi>	JM8.N4	Pass	Yes	Yes	hom lethal line		Yes	Yes	Yes	Yes	Yes	Yes
MAGG	Wdhd1	EPD0027_4_C08	Wdhd1<tm1a(EUCOMM)Wtsi>	JM8.N4	Fail	no product detected	Yes	hom lethal line	Failed	Yes	Yes	Yes	Yes	Yes
MAGH	Herc1	EPD0027_1_D01	Herc1<tm1a(EUCOMM)Wtsi>	JM8.N4	Fail			Failed					Yes	Failed
MAHL	Mta3	EPD0011_3_B08	Mta3<tm2a(KOMP)Wtsi>	SI6-002-C21	Pass		Yes	Yes		Yes	Yes	Yes	Yes	Yes	Yes
MAHN	Mysm1	EPD0019_1_A05	Mysm1<tm1a(KOMP)Wtsi>	JM8 parental line	Pass		Yes	Yes		Yes	Yes	Yes	Yes	Yes	Yes
MAHR	Nf1	EPD0033_1_F12	Nf1<tm1a(KOMP)Wtsi>	JM8.F6	Pass		Yes	hom lethal line		Yes	Yes	Yes	Yes	Yes	Yes
MAHS	Nfkb1	EPD0033_4_D01	Nfkb1<tm1a(KOMP)Wtsi>	JM8.F6	Pass		Yes	Yes	Yes	Yes	Yes	Yes	Yes	Yes	Yes
MAHU	Osbpl9	EPD0033_1_D06	Osbpl9<tm1a(KOMP)Wtsi>	JM8.F6	Pass		Yes	Yes		Yes	Yes	Yes	Yes	Yes	Yes
MAIG	Phf20	EPD0027_2_G07	Phf20<tm1a(EUCOMM)Wtsi>	JM8.N4	Pass			Yes	Yes	Yes	Yes	Yes	Yes	Yes	Yes
MAIL	Rad18	EPD0027_4_B02	Rad18<tm1a(EUCOMM)Wtsi>	JM8.N4	Pass			Yes		Yes	Yes	Yes	Yes	Yes	Yes
MAIP	Sae2	EPD0033_4_F05	Uba2<tm1a(KOMP)Wtsi>	JM8.F6	Pass	Yes	Yes	hom lethal line	Yes	Yes	Yes	Yes	Yes	Yes	Yes
MAIT	Setdb1	EPD0028_1_D08	Setdb1<tm1a(EUCOMM)Wtsi>	JM8.N4	Pass	Yes		hom lethal line		Yes	Yes	Yes	Yes	Yes	Yes
MAIY	Smyd2	EPD0028_1_F01	Smyd2<tm1a(KOMP)Wtsi>	JM8.N4	Pass		Yes	Yes		Yes	Yes	Yes	Yes	Yes	Yes
MAIZ	Smyd3	EPD0028_3_A04	Smyd3<tm2a(KOMP)Wtsi>	JM8.N4	Pass		Yes	Yes		Yes		Yes	Yes	Yes
MAJD	Smyd4	EPD0038_3_D10	Smyd4<tm1a(EUCOMM)Wtsi>	JM8.N4	Pass			Yes	Yes	Yes	Yes	Yes	Yes	Yes	Yes
MAJG	Snx5	EPD0033_3_D07	Snx5<tm1a(KOMP)Wtsi>	JM8.F6	Pass		Yes	Yes		Yes	Yes	Yes	Yes	Yes	Yes
MAJT	Tpd52l2	EPD0033_2_B02	Tpd52l2<tm1a(KOMP)Wtsi>	JM8.F6	Pass		Yes	Yes		Yes		Yes	Yes	Yes	Yes
MAJV	Trim66	EPD0027_3_D06	Trim66<tm2a(EUCOMM)Wtsi>	JM8.N4	Fail			Failed					Yes
MAJW	Trrap	EPD0028_4_H02	Trrap<tm1a(EUCOMM)Wtsi>	JM8.N4	Pass	Yes		hom lethal line	Yes	Yes	Yes	Yes	Yes	Yes	Yes
MAJZ	Wdr3	EPD0033_1_E05	Wdr3<tm1a(KOMP)Wtsi>	JM8.F6	Pass		Yes	hom lethal line	Yes	Yes	Yes	Yes	Yes	Yes	Yes
MAKB	Zfp106	EPD0033_4_C03	Zfp106<tm1a(KOMP)Wtsi>	JM8.F6	Pass	Yes	Yes	Yes	Yes	Yes	Yes	Yes	Yes	Yes	Yes
MAKE	Zfp184	EPD0017_3_A07	Zfp184<tm1a(KOMP)Wtsi>	JM8 parental line	Pass		Yes	Yes		Yes	Yes	Yes	Yes	Yes	Yes
MAKN	Mms22l	EPD0038_2_E01	Mms22l<tm1a(EUCOMM)Wtsi>	JM8.N4	Pass		Yes	hom lethal line	Yes	Yes	Yes	Yes	Yes	Yes	Yes
MAKR	2900042B11Rik	EPD0039_5_B05	Hspb11<tm1a(EUCOMM)Wtsi>	JM8.N4	Pass	Yes		Yes		Yes	Yes	Yes	Yes	Yes	Yes
MAKS	Srsf4	EPD0039_1_C08	Srsf4<tm1a(EUCOMM)Wtsi>	JM8.N4	Pass			Yes		Yes	Yes	Yes	Yes	Yes	Yes
MAKT	Snip1	EPD0039_1_B01	Snip1<tm1a(EUCOMM)Wtsi>	JM8.N4	Pass			hom lethal line	Yes	Yes	Yes	Yes	Yes	Yes	Yes
MAKV	Stx8	EPD0038_2_A04	Stx8<tm2a(EUCOMM)Wtsi>	JM8.N4	Pass			Yes		Yes	Yes	Yes	Yes	Yes	Yes
MALA	Ccdc57	EPD0037_3_D11	Ccdc57<tm1a(EUCOMM)Wtsi>	JM8.N4	Pass			Yes		Yes	Yes	Yes	Yes	Yes	Yes
MALC	D11Wsu99e	EPD0037_1_F05	D11Wsu99e<tm2a(EUCOMM)Wtsi>	JM8.N4	Pass			Yes		Yes	Yes	Yes	Yes	Yes	Yes
MALD	Cyb561	EPD0037_3_G01	Cyb561<tm1a(EUCOMM)Wtsi>	JM8.N4	Pass			Yes		Yes	Yes	Yes	Yes	Yes	Yes
MALE	Snap29	EPD0065_4_B10	Snap29<tm1a(EUCOMM)Wtsi>	JM8.F6	Pass	Yes		hom lethal line	Yes	Yes	Yes	Yes	Yes	Yes	Yes
MALM	EZh2	EPD0052_2_C05	Ezh2<tm1a(EUCOMM)Wtsi>	JM8.N4	Pass	Yes		hom lethal line	Yes	Yes	Yes	Yes	Yes	Yes	Yes
MALN	Slc38a10	EPD0058_1_A04	Slc38a10<tm1a(EUCOMM)Wtsi>	JM8.F6	Pass			Yes		Yes	Yes	Yes	Yes	Yes	Yes
MALR	Arpc2	EPD0058_1_D07	Arpc2<tm1a(EUCOMM)Wtsi>	JM8.F6	Pass			hom lethal line	Yes	Yes	Yes	Yes	Yes	Yes	Yes
MALT	Arpc4	EPD0058_1_A11	Arpc4<tm1a(EUCOMM)Wtsi>	JM8.F6	Pass			hom lethal line	Yes	Yes	Yes	Yes	Yes	Yes	Yes
MALX	Ints12	EPD0058_2_E04	Ints12<tm1a(EUCOMM)Wtsi>	JM8.F6	Pass			Yes		Yes	Yes	Yes	Yes	Yes	Yes
MAMK	Lmnb2	EPD0167_3_F08	Lmnb2<tm1a(KOMP)Wtsi>	JM8.N4	Pass	Yes	Yes	hom lethal line		Yes	Yes	Yes	Yes	Yes	Yes
MAMV	Zzz3	EPD0058_3_B01	Zzz3<tm1a(EUCOMM)Wtsi>	JM8.F6	Pass			Yes		Yes	Yes	Yes	Yes	Yes	Yes
MAMX	Grb2	EPD0058_3_G07	Grb2<tm1a(EUCOMM)Wtsi>	JM8.F6	Pass	Yes		hom lethal line	Yes	Yes	Yes	Yes	Yes	Yes	Yes
MANE	Rhobtb3	EPD0042_1_G09	Rhobtb3<tm1a(KOMP)Wtsi>	JM8.F6	Pass			Yes		Yes	Yes	Yes	Yes	Yes	Yes
MANH	Ampd3	EPD0043_3_B02	Ampd3<tm2a(KOMP)Wtsi>	JM8.F6	Pass		Yes	Yes		Yes	Yes	Yes	Yes	Yes	Yes
MANT	Rars2	EPD0045_2_C04	Rars2<tm1a(EUCOMM)Wtsi>	JM8.F6	Pass			Yes		Yes	Yes	Yes	Yes	Yes	Yes
MANY	Wdr47	EPD0046_1_C04	Wdr47<tm1a(EUCOMM)Wtsi>	JM8.F6	Pass			Yes		Yes	Yes	Yes	Yes	Yes	Yes
MAOA	Yipf1	EPD0046_2_F02	Yipf1<tm1a(EUCOMM)Wtsi>	JM8.F6	Pass			Yes		Yes	Yes	Yes	Yes	Yes	Yes
MAOH	Pfn1	EPD0046_1_C10	Pfn1<tm1a(EUCOMM)Wtsi>	JM8.F6	Pass			hom lethal line	Yes	Yes	Yes	Yes	Yes	Yes	Yes
MAOJ	Gtf3c5	EPD0050_2_B11	Gtf3c5<tm2a(KOMP)Wtsi>	JM8.N4	Pass		Yes	hom lethal line		Yes	Yes	Yes	Yes	Yes	Yes
MAPB	Pdcd10	EPD0162_2_H08	Pdcd10<tm1a(KOMP)Wtsi>	JM8.N4	Fail	no product detected	no product detected	hom lethal line	Failed	Yes	Yes	Yes	Yes	Yes
MAPC	Mfsd2b	EPD0164_3_H04	Mfsd2b<tm1a(KOMP)Wtsi>	JM8.N4	Pass		Yes	Yes	Yes	Yes	Yes	Yes	Yes	Yes	Yes
MAPD	Gbe1	EPD0164_6_A02	Gbe1<tm1a(KOMP)Wtsi>	JM8.N4	Pass	Yes	Yes	hom lethal line		Yes	Yes	Yes	Yes	Yes	Yes
MAPG	Cldn16	EPD0150_2_B12	Cldn16<tm1a(KOMP)Wtsi>	JM8.N4	Pass		Yes	Yes		Yes	Yes	Yes	Yes	Yes	Yes
MAPJ	Sepn1	EPD0132_5_C11	Sepn1<tm1a(KOMP)Wtsi>	JM8.N4	Pass			Yes		Yes	Yes	Yes	Yes	Yes	Yes
MAPK	Psat1	EPD0151_3_G04	Psat1<tm1a(KOMP)Wtsi>	JM8.N4	Pass	Yes	Yes	hom lethal line	Yes	Yes	Yes	Yes	Yes	Yes	Yes
MAPL	Dars2	EPD0134_3_F11	Dars2<tm1a(KOMP)Wtsi>	JM8.N4	Fail			Failed					Yes	Yes
MAPP	Smarcal1	EPD0147_4_F03	Smarcal1<tm1a(EUCOMM)Wtsi>	JM8.N4	Pass			Yes		Yes	Yes	Yes	Yes	Yes	Yes
MAPR	Pygl	EPD0133_6_G03	Pygl<tm1a(KOMP)Wtsi>	JM8.N4	Fail			hom lethal line					Yes
MAPS	Pnpo	EPD0110_1_E10	Pnpo<tm1a(KOMP)Wtsi>	JM8.F6	Pass	Yes	Yes	hom lethal line		Yes		Yes	Yes	Yes	Yes
MAQE	Sco1	EPD0125_1_E10	Sco1<tm1a(KOMP)Wtsi>	JM8.N4	Pass	Yes	Yes	hom lethal line		Yes	Yes	Yes	Yes	Yes	Yes
MAQG	Sdhc	EPD0143_3_B04	Sdhc<tm1a(EUCOMM)Wtsi>	JM8.N4	Pass			hom lethal line	Yes	Yes	Yes	Yes	Yes	Yes	Yes
MAQP	Slc30a8	EPD0086_4_D03	Slc30a8<tm1a(KOMP)Wtsi>	JM8.F6	Pass		Yes	Yes	Yes	Yes	Yes	Yes	Yes	Yes	Yes
MAQQ	Pdlim4	EPD0026_2_C03	Pdlim4<tm2a(KOMP)Wtsi>	JM8.N4	Fail			Failed					Yes	Failed
MAQR	Rhd	EPD0158_3_A08	Rhd<tm1e(EUCOMM)Wtsi>	JM8.N4	Pass			Yes		Failed	Yes	Yes	Yes	Yes	Yes
MAQX	Suv420h1	EPD0022_2_D02	Suv420h1<tm1a(KOMP)Wtsi>	JM8.N4	Pass	Yes	Yes	Yes		Yes	Yes	Yes	Yes	Yes	Yes
MARG	Ppp3ca	EPD0200_3_B01	Ppp3ca<tm2e(EUCOMM)Wtsi>	JM8.N4	Pass		Yes	Yes		Failed	Yes	Yes	Yes	Yes	Yes
MARU	Prmt2	EPD0197_1_C09	Prmt2<tm1a(EUCOMM)Wtsi>	JM8.N4	Pass	Yes	Yes	Yes	Yes	Yes	Yes	Yes	Yes	Yes	Yes
MARW	Crtc2	EPD0197_3_C08	Crtc2<tm1a(EUCOMM)Wtsi>	JM8.N4	Fail	Yes	Yes	Failed	Failed	Yes			Yes	Yes
MASA	Ndufs3	EPD0057_2_F08	Ndufs3<tm1a(EUCOMM)Wtsi>	JM8.F6	Pass	Yes		hom lethal line	Yes	Yes	Yes	Yes	Yes	Yes	Yes
MASE	Slc5a2	EPD0166_6_C04	Slc5a2<tm1a(KOMP)Wtsi>	JM8.N4	Pass			Yes		Yes	Yes	Yes	Yes	Yes	Yes
MASL	Ppp2r2b	EPD0150_1_D07	Ppp2r2b<tm1a(KOMP)Wtsi>	JM8.N4	Pass		Yes	Yes		Yes	Yes	Yes	Yes	Yes	Yes
MASQ	Pex3	EPD0103_1_H06	Pex3<tm1a(EUCOMM)Wtsi>	JM8.F6	Pass			Yes	Yes	Yes	Yes	Yes	Yes	Yes	Yes
MASR	Txndc3	EPD0082_4_E10	Txndc3<tm1a(KOMP)Wtsi>	JM8.F6	Fail	no product detected	no product detected	Failed	Failed	Yes			Yes
MAST	Fam134c	EPD0037_1_B03	Fam134c<tm2a(EUCOMM)Wtsi>	JM8.N4	Pass			Yes		Yes	Yes	Yes	Yes	Yes	Yes
MASV	Optn	EPD0116_2_G06	Optn<tm1a(EUCOMM)Wtsi>	JM8.N4	Pass		Yes	Yes	Yes	Yes	Yes	Yes	Yes	Yes	Yes
MATB	Cish	EPD0165_3_H07	Cish<tm1a(KOMP)Wtsi>	JM8.N4	Pass		Yes	Yes		Yes	Yes	Yes	Yes	Yes	Yes
MATD	Nkiras2	EPD0169_3_B05	Nkiras2<tm1a(EUCOMM)Wtsi>	JM8.N4	Pass			Yes	Yes	Yes	Yes	Yes	Yes	Yes	Yes
MATG	Plekhm2	EPD0089_2_F03	Plekhm2<tm1a(EUCOMM)Wtsi>	JM8.F6	Pass			Yes		Yes	Yes	Yes	Yes	Yes	Yes
MATH	Traf3ip3	EPD0093_2_B04	Traf3ip3<tm1a(KOMP)Wtsi>	JM8.N4	Pass		Yes	Yes		Yes	Yes	Yes	Yes	Yes	Yes
MATX	Tcf7l1	EPD0051_3_C10	Tcf7l1<tm1a(EUCOMM)Wtsi>	JM8.N4	Pass		Yes	hom lethal line	Yes	Yes	Yes	Yes	Yes	Yes	Yes
MATZ	Src	EPD0058_2_D10	Src<tm2a(EUCOMM)Wtsi>	JM8.F6	Pass			Yes		Yes	Yes	Yes	Yes	Yes	Yes
MAUA	Pabpc4	EPD0025_3_C07	Pabpc4<tm1e(KOMP)Wtsi>	JM8.N4	Pass		Yes	Yes	Failed	Failed	Yes	Yes	Yes	Yes	Yes
MAVE	Prkab1	EPD0033_3_C09	Prkab1<tm1a(KOMP)Wtsi>	JM8.F6	Pass		Yes	Yes	Yes	Yes	Yes	Yes	Yes	Yes	Yes
MAVM	Setmar	EPD0242_4_B03	Setmar<tm1a(EUCOMM)Wtsi>	JM8.N4	Pass			Yes		Yes	Yes	Yes	Yes	Yes	Yes
MAVS	Myd88	EPD0226_1_D04	Myd88<tm1a(EUCOMM)Wtsi>	JM8.N4	Pass			Yes		Yes	Yes	Yes	Yes	Yes	Yes
MAVY	Donson	EPD0243_2_A05	Donson<tm1a(EUCOMM)Wtsi>	JM8.N4	Pass			hom lethal line	Yes	Yes	Yes	Yes	Yes	Yes	Yes
MAWJ	1700027D21Rik	EPD0241_6_B06	1700027D21Rik<tm1a(EUCOMM)Wtsi>	JM8.N4	Fail	no product detected	no product detected	hom lethal line	Failed	Yes			Yes	Yes
MAWK	Rchy1	EPD0225_9_B01	Rchy1<tm1a(KOMP)Wtsi>	JM8.N4	Fail			hom lethal line					Failed	Yes
MAXD	Gclc	EPD0051_3_D07	Gclc<tm1a(EUCOMM)Wtsi>	JM8.N4	Pass			Yes		Yes	Yes	Yes	Yes	Yes	Yes
MAXH	Ywhae	EPD0200_5_G01	Ywhae<tm1e(EUCOMM)Wtsi>	JM8.N4	Pass	Yes			Yes	Failed	Yes	Yes	Yes	Yes	Yes
MAXJ	Caprin2	EPD0069_4_C02	Caprin2<tm1a(EUCOMM)Wtsi>	JM8.N4	Pass			Yes	Yes	Yes	Yes	Yes	Yes	Yes	Yes
MAXS	Myo10	EPD0272_4_C10	Myo10<tm2(KOMP)Wtsi>	JM8A1.N3	Fail	Yes		Failed			Failed	Failed	Failed	Yes
MAXZ	Hdac8	EPD0028_1_C04	Hdac8<tm1a(EUCOMM)Wtsi>	JM8.N4	Pass			Yes		Yes	Yes	Yes	Yes	Yes	Yes
MAYG	Dnase1l2	EPD0296_2_A10	Dnase1l2<tm1a(KOMP)Wtsi>	JM8.N4	Pass		Yes	Yes		N/A		Yes	Yes	Yes	Yes
MAYK	Atp5c1	EPD0278_5_A09	Atp5c1<tm1a(EUCOMM)Wtsi>	JM8A1.N3	Fail			hom lethal line					Yes	Failed
MAYM	Dusp1	EPD0272_4_C01	Dusp1<tm1(KOMP)Wtsi>	JM8A1.N3	Pass		Yes	Yes	Yes	N/A	Yes	Yes	Yes	Yes	Yes
MAYP	Atg16l1	EPD0102_2_A02	Atg16l1<tm1a(EUCOMM)Wtsi>	JM8.F6	Pass			hom lethal line	Yes	Yes	Yes	Yes	Yes	Yes	Yes
MAYT	Setd1a	EPD0027_4_H10	Setd1a<tm1a(EUCOMM)Wtsi>	JM8.N4	Pass				Yes	Yes	Yes	Yes	Yes	Yes	Yes
MAYU	2005-03-01	EPD0180_5_B02	March5<tm1a(EUCOMM)Wtsi>	JM8.N4	Pass			Yes	Yes	Yes	Yes	Yes	Yes	Yes	Yes
MAYV	Mtor	EPD0046_3_B11	Mtor<tm1a(EUCOMM)Wtsi>	JM8.F6	Pass			hom lethal line	Yes	Yes	Yes	Yes	Yes	Yes	Yes
MAYY	Trex1	EPD0296_3_C07	Trex1<tm1(KOMP)Wtsi>	JM8.N4	Pass		Yes	Yes	Yes	N/A	Yes	Yes	Yes	Yes	Yes
MAZM	Polg2	EPD0155_3_B07	Polg2<tm1a(EUCOMM)Wtsi>	JM8.N4	Pass			hom lethal line	Yes	Yes	Yes	Yes	Yes	Yes	Yes
MAZU	Pik3r2	EPD0312_4_B10	Pik3r2<tm1e(KOMP)Wtsi>	JM8A1.N3	Pass			Yes	Yes	Yes	Yes	Yes	Yes	Yes	Yes
MBAD	Adam17	EPD0051_2_D12	Adam17<tm1a(EUCOMM)Wtsi>	JM8.N4	Pass			Yes		Yes		Yes	Yes	Yes	Yes
MBAJ	Socs7	EPD0021_4_A12	Socs7<tm1a(EUCOMM)Wtsi>	JM8 parental line	Pass			Yes		Yes	Yes	Yes	Yes	Yes	Yes
MBAP	Snf8	EPD0059_2_C08	Snf8<tm1a(EUCOMM)Wtsi>	JM8.N4	Pass			hom lethal line	Yes	Yes	Yes	Yes	Yes	Yes	Yes
MBAU	Sparc	EPD0060_1_A07	Sparc<tm1a(EUCOMM)Wtsi>	JM8.N4	Pass			Yes		Yes	Yes	Yes	Yes	Yes	Yes
MBAX	Spnb2	EPD0065_1_F10	Spnb2<tm1a(EUCOMM)Wtsi>	JM8.N4	Pass			Yes		Yes	Yes	Yes	Yes	Yes	Yes
MBBC	Mapk1	EPD0065_1_D04	Mapk1<tm1a(EUCOMM)Wtsi>	JM8.N4	Pass			Yes	Yes	Yes	Yes	Yes	Yes	Yes	Yes
MBBM	Sympk	EPD0069_2_H09	Sympk<tm1a(EUCOMM)Wtsi>	JM8.N4	Pass			hom lethal line	Yes	Yes	Yes	Yes	Yes	Yes	Yes
MBBQ	Ninl	EPD0069_3_E07	Ninl<tm1a(EUCOMM)Wtsi>	JM8.N4	Pass			Yes	Yes	Yes	Yes	Yes	Yes	Yes	Yes
MBBS	Prmt1	EPD0070_1_B01	Prmt1<tm1a(EUCOMM)Wtsi>	JM8.N4	Pass			hom lethal line	Yes	Yes	Yes	Yes	Yes	Yes	Yes
MBBV	Lmnb1	EPD0070_1_G07	Lmnb1<tm1a(EUCOMM)Wtsi>	JM8.N4	Pass			hom lethal line	Yes	Yes	Yes	Yes	Yes	Yes	Yes
MBBZ	Smc3	EPD0070_2_G01	Smc3<tm1a(EUCOMM)Wtsi>	JM8.N4	Pass			hom lethal line	Yes	Yes	Yes	Yes	Yes	Yes	Yes
MBCB	Ldha	EPD0070_2_G04	Ldha<tm1a(EUCOMM)Wtsi>	JM8.N4	Pass	Yes		Yes		Yes	Yes	Yes	Yes	Yes	Yes
MBCD	Sms	EPD0069_4_H07	Sms<tm1a(EUCOMM)Wtsi>	JM8.N4	Pass	Yes		hom lethal line	Yes	Yes	Yes	Yes	Yes	Yes	Yes
MBCH	Ncaph2	EPD0070_2_G09	Ncaph2<tm1a(EUCOMM)Wtsi>	JM8.N4	Pass	Yes		hom lethal line	Yes	Yes	Yes	Yes	Yes	Yes	Yes
MBCK	Atp5a1	EPD0070_3_B02	Atp5a1<tm1a(EUCOMM)Wtsi>	JM8.N4	Pass	Yes		hom lethal line	Yes	Yes	Yes	Yes	Yes	Yes	Yes
MBCL	Pfkl	EPD0070_4_A04	Pfkl<tm1a(EUCOMM)Wtsi>	JM8.N4	Pass			Yes		Yes	Yes	Yes	Yes	Yes	Yes
MBCQ	Kdm4b	EPD0070_4_E10	Kdm4b<tm1a(EUCOMM)Wtsi>	JM8.N4	Pass	Yes		Yes	Yes	Yes	Yes	Yes	Yes	Yes	Yes
MBCS	Myh9	EPD0070_5_C01	Myh9<tm1a(EUCOMM)Wtsi>	JM8.N4	Pass	Yes		hom lethal line		Yes	Yes	Yes	Yes	Yes	Yes
MBCU	Prmt3	EPD0070_5_D05	Prmt3<tm1a(EUCOMM)Wtsi>	JM8.N4	Pass			Yes		Yes	Yes	Yes	Yes	Yes	Yes
MBCY	Polr1e	EPD0032_2_H06	Polr1e<tm1a(KOMP)Wtsi>	JM8.F6	Pass	Yes	Yes	hom lethal line		Yes	Yes	Yes	Yes	Yes	Yes
MBCZ	Tmem189	EPD0026_4_C08	Tmem189<tm1a(KOMP)Wtsi>	JM8.N4	Pass			Yes		Yes		Yes	Yes	Yes
MBDB	Maneal	EPD0026_3_E12	Maneal<tm1a(KOMP)Wtsi>	JM8.N4	Pass			Yes	Yes	Yes	Yes	Yes	Yes	Yes	Yes
MBDC	Maneal	EPD0026_3_F10	Maneal<tm1a(KOMP)Wtsi>	JM8.N4	Fail			hom lethal line					Yes	Failed
MBDE	Man1c1	EPD0035_3_G08	Man1c1<tm1a(KOMP)Wtsi>	JM8.F6	Fail			Failed					Yes
MBDG	Ogfod1	EPD0064_2_C12	Ogfod1<tm1a(KOMP)Wtsi>	JM8.N4	Pass		Yes	Yes	Yes	Yes		Yes	Yes	Yes	Yes
MBDH	Cog2	EPD0064_1_A10	Cog2<tm1a(KOMP)Wtsi>	JM8.N4	Pass	Yes	Yes	hom lethal line		Yes	Yes	Yes	Yes	Yes	Yes
MBDK	Cluap1	EPD0064_2_A02	Cluap1<tm1a(KOMP)Wtsi>	JM8.N4	Pass	Yes	Yes	hom lethal line		Yes	Yes	Yes	Yes	Yes	Yes
MBDN	Rpap2	EPD0064_1_G02	Rpap2<tm1a(KOMP)Wtsi>	JM8.N4	Pass		Yes	hom lethal line	Yes	Yes	Yes	Yes	Yes	Yes	Yes
MBDP	Trim45	EPD0056_1_B09	Trim45<tm1a(KOMP)Wtsi>	JM8.F6	Pass	Yes	Yes	Yes		Yes	Yes	Yes	Yes	Yes	Yes
MBDR	Fam73b	EPD0026_1_C12	Fam73b<tm1a(KOMP)Wtsi>	JM8.N4	Pass		Yes	Yes		Yes	Yes	Yes	Yes	Yes	Yes
MBDU	Pnpt1	EPD0026_1_H08	Pnpt1<tm1a(KOMP)Wtsi>	JM8.N4	Pass		Yes	hom lethal line		Yes	Yes	Yes	Yes	Yes	Yes
MBDW	Atpaf2	EPD0026_5_G02	Atpaf2<tm1a(KOMP)Wtsi>	JM8.N4	Pass		Yes	hom lethal line	Yes	Yes	Yes	Yes	Yes	Yes	Yes
MBDX	Csrp2bp	EPD0025_4_B07	Csrp2bp<tm1a(KOMP)Wtsi>	JM8.N4	Pass		Yes	Yes		Yes	Yes	Yes	Yes	Yes	Yes
MBDZ	Zmynd8	EPD0025_6_A10	Zmynd8<tm1a(EUCOMM)Wtsi>	JM8.N4	Pass		Yes	hom lethal line	Yes	Yes	Yes	Yes	Yes	Yes	Yes
MBED	BC013712	EPD0031_1_G01	BC013712<tm1a(KOMP)Wtsi>	JM8.F6	Pass		Yes	Yes		Yes	Yes	Yes	Yes	Yes	Yes
MBEG	2310046K01Rik	EPD0031_1_H07	2310046K01Rik<tm2a(KOMP)Wtsi>	JM8.F6	Pass		Yes	Yes		Yes	Yes	Yes	Yes	Yes	Yes
MBEJ	Rpn2	EPD0025_4_H04	Rpn2<tm1a(EUCOMM)Wtsi>	JM8.N4	Pass	Yes	Yes	hom lethal line	Yes	Yes	Yes	Yes	Yes	Yes	Yes
MBEK	Trpc4ap	EPD0025_2_A04	Trpc4ap<tm1a(KOMP)Wtsi>	JM8.N4	Pass		Yes	Yes		Yes	Yes	Yes	Yes	Yes	Yes
MBEN	Rnf10	EPD0025_2_F10	Rnf10<tm1a(KOMP)Wtsi>	JM8.N4	Fail			Failed					Yes
MBEQ	Mdn1	EPD0025_2_F01	Mdn1<tm1a(KOMP)Wtsi>	JM8.N4	Pass		Yes	hom lethal line		Yes	Yes	Yes	Yes	Yes	Yes
MBER	Eps15	EPD0056_1_A10	Eps15<tm1a(KOMP)Wtsi>	JM8.F6	Pass		Yes	Yes		Yes	Yes	Yes	Yes	Yes	Yes
MBEZ	Snapc4	EPD0029_4_E08	Snapc4<tm1a(KOMP)Wtsi>	JM8.N4	Pass		Yes	hom lethal line		Yes	Yes	Yes	Yes	Yes	Yes
MBFA	Slc9a8	EPD0033_5_A07	Slc9a8<tm1a(KOMP)Wtsi>	JM8.F6	Pass		Yes	Yes		Yes	Yes	Yes	Yes	Yes	Yes
MBFB	Stard13	EPD0044_5_B04	Stard13<tm1a(KOMP)Wtsi>	JM8.F6	Pass			Yes		Yes	Yes	Yes	Yes	Yes	Yes
MBFD	2010003O18Rik	EPD0029_1_G04	Gatc<tm1a(KOMP)Wtsi>	JM8.N4	Pass		Yes	hom lethal line		Yes	Yes	Yes	Yes	Yes	Yes
MBFF	Fundc1	EPD0029_4_F01	Fundc1<tm1a(KOMP)Wtsi>	JM8.N4	Pass		Yes	Yes		Yes	Yes	Yes	Yes	Yes	Yes
MBFJ	Uck1	EPD0048_1_E02	Uck1<tm2a(KOMP)Wtsi>	JM8.F6	Pass			Yes	Yes	Yes	Yes	Yes	Yes	Yes	Yes
MBFL	Mtrf1l	EPD0042_1_A01	Mtrf1l<tm1a(KOMP)Wtsi>	JM8.F6	Pass	Yes		hom lethal line		Yes	Yes	Yes	Yes	Yes	Yes
MBFN	Mtfmt	EPD0042_1_A05	Mtfmt<tm1a(KOMP)Wtsi>	JM8.F6	Pass		Yes	hom lethal line		Yes	Yes	Yes	Yes	Yes	Yes
MBFR	Akap9	EPD0033_5_D02	Akap9<tm1a(KOMP)Wtsi>	JM8.F6	Pass		Yes	Yes		Yes	Yes	Yes	Yes	Yes	Yes
MBFS	Rtf1	EPD0033_5_E04	Rtf1<tm1a(KOMP)Wtsi>	JM8.F6	Pass	Yes	Yes	hom lethal line		Yes	Yes	Yes	Yes	Yes	Yes
MBFZ	Cntfr	EPD0046_1_A07	Cntfr<tm1a(EUCOMM)Wtsi>	JM8.F6	Pass	Yes		hom lethal line	Yes	Yes	Yes	Yes	Yes	Yes	Yes
MBGB	Anxa6	EPD0046_2_A08	Anxa6<tm1a(EUCOMM)Wtsi>	JM8.N4	Pass			Yes		Yes	Yes	Yes	Yes	Yes	Yes
MBGC	Ccdc137	EPD0041_1_F06	Ccdc137<tm1a(KOMP)Wtsi>	JM8.F6	Pass		Yes	hom lethal line		Yes	Yes	Yes	Yes	Yes	Yes
MBGD	Zc3hc1	EPD0025_3_C05	Zc3hc1<tm1a(KOMP)Wtsi>	JM8.N4	Pass		Yes	Yes		Yes	Yes	Yes	Yes	Yes	Yes
MBGH	Sirt2	EPD0013_1_G11	Sirt2<tm1a(EUCOMM)Wtsi>	JM8 parental line	Pass			Yes		Yes		Yes	Yes	Yes	Yes
MBGK	Prkcz	EPD0061_2_F06	Prkcz<tm1a(EUCOMM)Wtsi>	JM8.N4	Pass			Yes		Yes	Yes	Yes	Yes	Yes	Yes
MBGM	Dctn5	EPD0064_2_D04	Dctn5<tm2a(KOMP)Wtsi>	JM8.N4	Pass		Yes	hom lethal line	Yes	Yes		Yes	Yes	Yes	Yes
MBGR	Cit	EPD0068_1_B03	Cit<tm1a(KOMP)Wtsi>	JM8.F6	Pass			Yes		Yes		Yes	Yes	Yes	Yes
MBGS	Acsl4	EPD0066_2_D10	Acsl4<tm1a(EUCOMM)Wtsi>	JM8.F6	Pass			Yes	Yes	Yes	Yes	Yes	Yes	Yes	Yes
MBGV	Agpat3	EPD0080_1_D08	Agpat3<tm1a(EUCOMM)Wtsi>	JM8.F6	Pass			hom lethal line	Yes	Yes	Yes	Yes	Yes	Yes	Yes
MBGW	Zranb2	EPD0080_1_H04	Zranb2<tm1a(EUCOMM)Wtsi>	JM8.F6	Pass	Yes		Yes		Yes	Yes	Yes	Yes	Yes	Yes
MBGX	Mcph1	EPD0080_2_A02	Mcph1<tm1a(EUCOMM)Wtsi>	JM8.F6	Pass			Yes		Yes	Yes	Yes	Yes	Yes	Yes
MBGZ	BC017643	EPD0079_5_E10	BC017643<tm1a(KOMP)Wtsi>	JM8.F6	Pass		Yes	Yes	Yes	Yes	Yes	Yes	Yes	Yes	Yes
MBHB	Necab2	EPD0085_6_H06	Necab2<tm1a(KOMP)Wtsi>	JM8.F6	Pass		Yes	Yes		Yes	Yes	Yes	Yes	Yes	Yes
MBHD	Ttll3	EPD0058_5_D03	Ttll3<tm1a(EUCOMM)Wtsi>	JM8.F6	Pass			Yes		Yes		Yes	Yes	Yes	Yes
MBHE	Lrig1	EPD0070_3_G09	Lrig1<tm1a(EUCOMM)Wtsi>	JM8.N4	Pass			Yes		Yes	Yes	Yes	Yes	Yes	Yes
MBHH	Nom1	EPD0079_4_E02	Nom1<tm1a(KOMP)Wtsi>	JM8.F6	Pass		Yes	hom lethal line		Yes		Yes	Yes	Yes	Yes
MBHJ	Slc22a21	EPD0079_1_A10	Slc22a21<tm1a(KOMP)Wtsi>	JM8.F6	Pass		Yes	Yes		Yes		Yes	Yes	Yes	Yes
MBHN	Eif4e3	EPD0081_5_C11	Eif4e3<tm1a(KOMP)Wtsi>	JM8.F6	Pass			Yes		Yes	Yes	Yes	Yes	Yes	Yes
MBHQ	Abhd5	EPD0081_5_E07	Abhd5<tm1a(KOMP)Wtsi>	JM8.F6	Pass		Yes	Yes		Yes	Yes	Yes	Yes	Yes	Yes
MBHT	Sec16b	EPD0081_6_E02	Sec16b<tm1a(KOMP)Wtsi>	JM8.F6	Pass	Yes	Yes	Yes	Yes	Yes	Yes	Yes	Yes	Yes	Yes
MBHU	Mgst3	EPD0081_6_C05	Mgst3<tm1a(KOMP)Wtsi>	JM8.F6	Pass		Yes	Yes		Yes	Yes	Yes	Yes	Yes	Yes
MBHX	Slc41a3	EPD0082_2_G11	Slc41a3<tm1a(KOMP)Wtsi>	JM8.F6	Pass		Yes	Yes		Yes	Yes	Yes	Yes	Yes	Yes
MBJA	4933425L06Rik	EPD0081_4_A11	4933425L06Rik<tm1a(KOMP)Wtsi>	JM8.F6	Pass		Yes	Yes		Yes	Yes	Yes	Yes	Yes	Yes
MBJC	Pld5	EPD0082_5_A09	Pld5<tm1a(KOMP)Wtsi>	JM8.F6	Pass		Yes	Yes		Yes		Yes	Yes	Yes	Yes
MBJE	Slc25a21	EPD0085_1_D04	Slc25a21<tm1a(KOMP)Wtsi>	JM8.F6	Pass	Yes	Yes	Yes		Yes	Yes	Yes	Yes	Yes	Yes
MBJQ	Inpp1	EPD0083_2_E03	Inpp1<tm1a(KOMP)Wtsi>	JM8.F6	Pass		Yes	Yes		Yes	Yes	Yes	Yes	Yes	Yes
MBJW	Pus7l	EPD0085_6_H01	Pus7l<tm2a(KOMP)Wtsi>	JM8.F6	Pass		Yes	Yes		Yes	Yes	Yes	Yes	Yes	Yes
MBJY	Mecr	EPD0039_5_G01	Mecr<tm1a(EUCOMM)Wtsi>	JM8.N4	Pass			Yes		Yes	Yes	Yes	Yes	Yes	Yes
MBKA	Cenpj	EPD0028_7_G05	Cenpj<tm1a(EUCOMM)Wtsi>	JM8.N4	Pass			Yes	Yes	Yes	Yes	Yes	Yes	Yes	Yes
MBKH	Eif2c1	EPD0068_1_H05	Eif2c1<tm1a(KOMP)Wtsi>	JM8.F6	Pass			Yes		Yes	Yes	Yes	Yes	Yes	Yes
MBKM	Lrrc16a	EPD0071_3_H09	Lrrc16a<tm1a(KOMP)Wtsi>	JM8.N4	Pass			Yes	Yes	Yes	Yes	Yes	Yes	Yes	Yes
MBKQ	Psmb2	EPD0025_6_B04	Psmb2<tm1a(KOMP)Wtsi>	JM8.N4	Fail			Failed					Yes	Yes
MBKT	3010026O09Rik	EPD0058_4_E06	3010026O09Rik<tm1a(EUCOMM)Wtsi>	JM8.F6	Pass			Yes		Yes	Yes	Yes	Yes	Yes	Yes
MBKU	Setd1a	EPD0027_4_C10	Setd1a<tm1a(EUCOMM)Wtsi>	JM8.N4	Fail			Failed					Yes
MBKV	Efna1	EPD0105_6_E08	Efna1<tm1a(EUCOMM)Wtsi>	JM8.F6	Pass			Yes		Yes		Yes	Yes	Yes	Yes
MBKW	Nsun2	EPD0105_2_F10	Nsun2<tm1a(EUCOMM)Wtsi>	JM8.F6	Pass			Yes		Yes	Yes	Yes	Yes	Yes	Yes
MBKY	Slc16a2	EPD0109_3_E07	Slc16a2<tm1a(KOMP)Wtsi>	JM8.F6	Pass		Yes	Yes		Yes	Yes	Yes	Yes	Yes	Yes
MBLD	Adar	EPD0087_1_D11	Adar<tm1a(EUCOMM)Wtsi>	JM8.F6	Pass			Yes		Yes	Yes	Yes	Yes	Yes	Yes
MBLF	Rnaseh2b	EPD0087_4_A02	Rnaseh2b<tm1a(EUCOMM)Wtsi>	JM8.F6	Pass			hom lethal line	Yes	Yes	Yes	Yes	Yes	Yes	Yes
MBLK	Mis18bp1	EPD0103_2_B05	Mis18bp1<tm1a(EUCOMM)Wtsi>	JM8.F6	Pass			Yes		Yes	Yes	Yes	Yes	Yes	Yes
MBLN	Sgol2	EPD0102_2_E07	Sgol2<tm1a(EUCOMM)Wtsi>	JM8.F6	Pass			Yes		Yes	Yes	Yes	Yes	Yes	Yes
MBLR	Fto	EPD0103_5_A10	Fto<tm1a(EUCOMM)Wtsi>	JM8.F6	Pass			Yes		Yes	Yes	Yes	Yes	Yes	Yes
MBLT	Abcd1	EPD0103_2_C01	Abcd1<tm1a(EUCOMM)Wtsi>	JM8.F6	Pass			Yes		Yes	Yes	Yes	Yes	Yes	Yes
MBLU	Capzb	EPD0105_5_A09	Capzb<tm1a(EUCOMM)Wtsi>	JM8.F6	Pass	Yes		hom lethal line		Yes	Yes	Yes	Yes	Yes	Yes
MBMD	Prdx6	EPD0103_3_A11	Prdx6<tm1a(EUCOMM)Wtsi>	JM8.F6	Pass			Yes		Yes	Yes	Yes	Yes	Yes	Yes
MBML	Acot6	EPD0095_1_A11	Acot6<tm1a(KOMP)Wtsi>	JM8.N4	Pass		Yes	Yes		Yes	Yes	Yes	Yes	Yes	Yes
MBMM	Acpl2	EPD0096_1_A05	Acpl2<tm1a(KOMP)Wtsi>	JM8.N4	Pass		Yes	Yes	Yes	Yes	Yes	Yes	Yes	Yes	Yes
MBMU	Dusp26	EPD0096_3_B08	Dusp26<tm1a(KOMP)Wtsi>	JM8.N4	Pass		Yes	Yes	Yes	Yes	Yes	Yes	Yes	Yes	Yes
MBMV	Nipa1	EPD0094_4_B01	Nipa1<tm1a(KOMP)Wtsi>	JM8.N4	Pass		Yes	Yes		Yes	Yes	Yes	Yes	Yes	Yes
MBMY	Plbd1	EPD0098_5_H10	Plbd1<tm1a(KOMP)Wtsi>	JM8.N4	Pass			Yes		Yes	Yes	Yes	Yes	Yes	Yes
MBNF	Vwa5b1	EPD0090_4_A04	Vwa5b1<tm1a(KOMP)Wtsi>	JM8 parental line	Pass		Yes	Failed	Yes	Yes	Yes	Yes	Yes	Yes	Yes
MBNJ	5031439G07Rik	EPD0101_3_H02	5031439G07Rik<tm1a(KOMP)Wtsi>	JM8.F6	Fail			Failed	Failed				Yes
MBNT	3110001A13Rik	EPD0084_1_B08	Fam107b<tm1a(KOMP)Wtsi>	JM8.F6	Pass		Yes	Yes		Yes	Yes	Yes	Yes	Yes	Yes
MBNY	Slc35f1	EPD0085_2_F07	Slc35f1<tm1a(KOMP)Wtsi>	JM8.F6	Pass		Yes	Yes		Yes		Yes	Yes	Yes	Yes
MBNZ	Spns2	EPD0090_5_B04	Spns2<tm1a(KOMP)Wtsi>	JM8 parental line	Pass		Yes	Yes	Yes	Yes	Yes	Yes	Yes	Yes	Yes
MBPB	Sytl1	EPD0084_1_C03	Sytl1<tm1a(KOMP)Wtsi>	JM8.F6	Pass		Yes	Yes		Yes		Yes	Yes	Yes	Yes
MBPH	Aldh18a1	EPD0071_1_D03	Aldh18a1<tm1a(KOMP)Wtsi>	JM8.N4	Pass	Yes	Yes	hom lethal line	Yes	Yes	Yes	Yes	Yes	Yes	Yes
MBPL	Amfr	EPD0097_2_E01	Amfr<tm1a(KOMP)Wtsi>	JM8.N4	Pass		Yes	Yes		Yes	Yes	Yes	Yes	Yes	Yes
MBPN	Appl2	EPD0101_4_F09	Appl2<tm1a(KOMP)Wtsi>	JM8.F6	Pass		Yes	Yes		Yes	Yes	Yes	Yes	Yes	Yes
MBPQ	Arhgap18	EPD0099_5_G10	Arhgap18<tm1a(KOMP)Wtsi>	JM8.N4	Pass		Yes	Yes	Yes	Yes	Yes	Yes	Yes	Yes	Yes
MBPR	Arhgap25	EPD0085_1_C10	Arhgap25<tm1a(KOMP)Wtsi>	JM8.F6	Pass		Yes	Yes	Yes	Yes	Yes	Yes	Yes	Yes	Yes
MBPZ	Farp2	EPD0099_4_D09	Farp2<tm1a(KOMP)Wtsi>	JM8.N4	Pass		Yes	Yes		Yes	Yes	Yes	Yes	Yes	Yes
MBQR	Sec24a	EPD0099_2_E04	Sec24a<tm1a(KOMP)Wtsi>	JM8.N4	Pass		Yes	Yes		Yes	Yes	Yes	Yes	Yes	Yes
MBRA	Brdt	EPD0126_2_D06	Brdt<tm1a(EUCOMM)Wtsi>	JM8A1	Pass			Yes		Yes	Yes	Yes	Yes	Yes	Yes
MBRC	Mbtd1	EPD0126_2_F09	Mbtd1<tm2a(EUCOMM)Wtsi>	JM8A1	Pass			Yes	Yes	Yes	Yes	Yes	Yes	Yes	Yes
MBRG	Cadm1	EPD0126_4_E06	Cadm1<tm1a(EUCOMM)Wtsi>	JM8A1	Pass			Yes	Yes	Yes	Yes	Yes	Yes	Yes	Yes
MBRK	Rbbp7	EPD0126_4_F03	Rbbp7<tm1a(EUCOMM)Wtsi>	JM8A1	Pass			Yes		Yes	Yes	Yes	Yes	Yes	Yes
MBRN	Ppp5c	EPD0114_3_G12	Ppp5c<tm1a(EUCOMM)Wtsi>	JM8.F6	Pass			Yes		Yes	Yes	Yes	Yes	Yes	Yes
MBRP	Map2k2	EPD0114_2_F08	Map2k2<tm1a(EUCOMM)Wtsi>	JM8.F6	Pass			Yes	Yes	Yes	Yes	Yes	Yes	Yes	Yes
MBRR	Myo5a	EPD0034_4_C03	Myo5a<tm1e(KOMP)Wtsi>	JM8.F6	Pass		Yes	Yes		Yes	Yes	Yes	Yes	Yes	Yes
MBRS	Dip2b	EPD0113_2_D12	Dip2b<tm1a(EUCOMM)Wtsi>	JM8.F6	Pass			Yes		Yes	Yes	Yes	Yes	Yes	Yes
MBRV	Sh2d1b2	EPD0028_5_G06	Sh2d1b2<tm1a(EUCOMM)Wtsi>	JM8.N4	Fail			Failed					Yes
MBRY	Sgol1	EPD0113_4_F03	Sgol1<tm1a(EUCOMM)Wtsi>	JM8.F6	Pass			hom lethal line	Yes	Yes	Yes	Yes	Yes	Yes	Yes
MBSD	Gap43	EPD0116_3_E02	Gap43<tm1a(EUCOMM)Wtsi>	JM8.F6	Pass			Yes	Yes	Yes	Yes	Yes	Yes	Yes	Yes
MBSE	Ltbp1	EPD0127_1_A03	Ltbp1<tm1a(EUCOMM)Wtsi>	JM8.N4	Pass			Yes	Yes	Yes	Yes	Yes	Yes	Yes	Yes
MBSK	Twf1	EPD0127_5_C07	Twf1<tm1a(EUCOMM)Wtsi>	JM8.N4	Fail			Failed					Yes	Failed
MBSL	Twf1	EPD0127_5_E05	Twf1<tm1a(EUCOMM)Wtsi>	JM8.N4	Pass	Yes	Yes	Yes		Yes	Yes	Yes	Yes	Yes	Yes
MBSP	Asxl1	EPD0080_1_D11	Asxl1<tm1a(EUCOMM)Wtsi>	JM8.F6	Pass			hom lethal line	Yes	Yes	Yes	Yes	Yes	Yes	Yes
MBSQ	Fabp5	EPD0127_3_B05	Fabp5<tm1a(EUCOMM)Wtsi>	JM8.N4	Fail			Failed					Yes
MBSR	Cx3cl1	EPD0127_3_B11	Cx3cl1<tm1a(EUCOMM)Wtsi>	JM8.N4	Fail			Failed					Yes	Yes
MBSS	Trafd1	EPD0127_4_E01	Trafd1<tm1a(EUCOMM)Wtsi>	JM8.N4	Pass			Yes		Yes	Yes	Yes	Yes	Yes	Yes
MBST	Mks1	EPD0143_4_A03	Mks1<tm1a(EUCOMM)Wtsi>	JM8.N4	Pass			hom lethal line	Yes	Yes	Yes	Yes	Yes	Yes	Yes
MBSU	Stard5	EPD0097_1_C09	Stard5<tm1a(KOMP)Wtsi>	JM8.N4	Pass		Yes	Yes		Yes	Yes	Yes	Yes	Yes	Yes
MBSV	Hdac11	EPD0028_6_G12	Hdac11<tm1a(EUCOMM)Wtsi>	JM8.N4	Fail			hom lethal line					Yes	Failed
MBSW	1700058C13Rik	EPD0099_3_G04	1700058C13Rik<tm1a(KOMP)Wtsi>	JM8.N4	Pass		Yes	Yes		Yes	Yes	Yes	Yes	Yes	Yes
MBTC	Slc25a29	EPD0097_3_B06	Slc25a29<tm1a(KOMP)Wtsi>	JM8.N4	Pass		Yes	Yes		Yes	Yes	Yes	Yes	Yes	Yes
MBTE	Slc39a8	EPD0098_4_A01	Slc39a8<tm1a(EUCOMM)Wtsi>	JM8.N4	Fail			hom lethal line		Yes	Failed		Failed
MBTG	Zfp367	EPD0097_1_D01	Zfp367<tm1a(KOMP)Wtsi>	JM8.N4	Pass		Yes	Yes		Yes	Yes	Yes	Yes	Yes	Yes
MBTJ	Mthfd1l	EPD0130_2_B09	Mthfd1l<tm1a(EUCOMM)Wtsi>	JM8A1	Pass	Yes		hom lethal line	Yes	Yes	Yes	Yes	Yes	Yes	Yes
MBTK	Myl12b	EPD0130_2_B02	Myl12b<tm1a(EUCOMM)Wtsi>	JM8A1	Pass			Yes		Yes	Yes	Yes	Yes	Yes	Yes
MBTN	rhot1	EPD0066_2_F01	Rhot1<tm1a(EUCOMM)Wtsi>	JM8.F6	Pass	Yes	Yes	hom lethal line	Yes	Yes	Yes	Yes	Yes	Yes	Yes
MBTQ	Tcf7l2	EPD0130_2_C06	Tcf7l2<tm2a(EUCOMM)Wtsi>	JM8A3	Fail	Yes	Yes	hom lethal line	Failed	Yes	Yes	Yes	Yes	Yes
MBTR	Usp42	EPD0130_1_D07	Usp42<tm2a(EUCOMM)Wtsi>	JM8A3	Pass			Yes	Yes	Yes	Yes	Yes	Yes	Yes	Yes
MBTT	Gif	EPD0099_4_B07	Gif<tm1a(KOMP)Wtsi>	JM8.N4	Pass		Yes	Yes		Yes		Yes	Yes	Yes	Yes
MBTW	Arl4d	EPD0117_1_G06	Arl4d<tm1a(EUCOMM)Wtsi>	JM8.F6	Pass			Yes	Yes	Yes	Yes	Yes	Yes	Yes	Yes
MBTX	Dscc1	EPD0064_2_H09	Dscc1<tm1a(KOMP)Wtsi>	JM8.N4	Pass		Yes	Yes		Yes	Yes	Yes	Yes	Yes	Yes
MBUU	Ccdc104	EPD0059_1_A09	Ccdc104<tm1a(EUCOMM)Wtsi>	JM8.N4	Pass			Yes	Yes	Yes	Yes	Yes	Yes	Yes	Yes
MBUX	Cdca8	EPD0033_4_C09	Cdca8<tm1a(KOMP)Wtsi>	JM8.F6	Pass		Yes		Yes	Yes	Yes	Yes	Yes	Yes	Yes
MBVE	Dhcr24	EPD0058_3_A11	Dhcr24<tm1a(EUCOMM)Wtsi>	JM8.F6	Pass	Yes		hom lethal line		Yes	Yes	Yes	Yes	Yes	Yes
MBVF	Dusp3	EPD0090_4_H11	Dusp3<tm1a(KOMP)Wtsi>	JM8.N19	Pass			Yes	Yes	Yes	Yes	Yes	Yes	Yes	Yes
MBVM	3110003A22Rik	EPD0009_1_F01	Ubxn2b<tm1a(EUCOMM)Wtsi>	JM8.F6	Fail			hom lethal line					Yes	Failed
MBVX	5830415F09Rik	EPD0091_1_B04	5830415F09Rik<tm1a(EUCOMM)Wtsi>	JM8.F6	Pass			Yes		Yes	Yes	Yes	Yes	Yes	Yes
MBWA	Aldh16a1	EPD0091_2_D04	Aldh16a1<tm1a(EUCOMM)Wtsi>	JM8.F6	Pass			Yes	Yes	Yes	Yes	Yes	Yes	Yes	Yes
MBWK	Prmt5	EPD0160_2_A08	Prmt5<tm2a(EUCOMM)Wtsi>	JM8A3	Pass			hom lethal line	Yes	Yes	Yes	Yes	Yes	Yes	Yes
MBWR	Anks4b	EPD0160_3_C06	Anks4b<tm2a(EUCOMM)Wtsi>	JM8A3	Pass			Yes		Yes	Yes	Yes	Yes	Yes	Yes
MBXP	Fahd2a	EPD0031_2_B02	Fahd2a<tm1a(EUCOMM)Wtsi>	JM8.F6	Pass			Yes	Yes	Yes	Yes	Yes	Yes	Yes	Yes
MBXV	Kdm4c	EPD0033_3_F04	Kdm4c<tm1a(KOMP)Wtsi>	JM8.F6	Pass		Yes	Yes		Yes	Yes	Yes	Yes	Yes	Yes
MBYF	Wbp2	EPD0037_2_D06	Wbp2<tm1a(EUCOMM)Wtsi>	JM8.N4	Pass			Yes		Yes	Yes	Yes	Yes	Yes	Yes
MBYL	Mad2l2	EPD0046_3_B02	Mad2l2<tm1a(EUCOMM)Wtsi>	JM8.F6	Pass			hom lethal line	Yes	Yes	Yes	Yes	Yes	Yes	Yes
MBYW	Fkbp7	EPD0109_6_F01	Fkbp7<tm2a(KOMP)Wtsi>	JM8.F6	Pass			Yes		Yes		Yes	Yes	Yes	Yes
MBZG	Rdh16	EPD0106_3_D09	Rdh16<tm1a(KOMP)Wtsi>	JM8.F6	Pass		Yes	Yes	Yes	Yes		Yes	Yes	Yes	Yes
MBZM	Rhou	EPD0107_4_E05	Rhou<tm1a(KOMP)Wtsi>	JM8.F6	Pass	Yes	Yes	Yes	Yes	Yes	Yes	Yes	Yes	Yes	Yes
MBZP	Il22ra1	EPD0233_5_G07	Il22ra1<tm1a(EUCOMM)Wtsi>	JM8.N4	Pass			Yes		Yes	Yes	Yes	Yes	Yes	Yes
MCAD	Slco2b1	EPD0099_1_B03	Slco2b1<tm1a(KOMP)Wtsi>	JM8.N4	Pass		Yes	Yes	Yes	Yes	Yes	Yes	Yes	Yes	Yes
MCBF	Supt7l	EPD0116_2_E10	Supt7l<tm1a(EUCOMM)Wtsi>	JM8.F6	Pass	Yes		hom lethal line	Yes	Yes	Yes	Yes	Yes	Yes	Yes
MCBG	Lnx2	EPD0116_2_B07	Lnx2<tm1a(EUCOMM)Wtsi>	JM8.F6	Pass			Yes	Yes	Yes	Yes	Yes	Yes	Yes	Yes
MCBK	Ehd1	EPD0114_1_D05	Ehd1<tm1a(EUCOMM)Wtsi>	JM8.F6	Pass			Yes		Yes	Yes	Yes	Yes	Yes	Yes
MCBM	Oasl2	EPD0142_2_E04	Oasl2<tm1a(EUCOMM)Wtsi>	JM8.N4	Pass			Yes		Yes	Yes	Yes	Yes	Yes	Yes
MCBN	Rtbdn	EPD0143_4_A08	Rtbdn<tm1a(EUCOMM)Wtsi>	JM8.N4	Pass			Yes	Yes	Yes	Yes	Yes	Yes	Yes	Yes
MCBQ	Rg9mtd2	EPD0140_1_C09	Rg9mtd2<tm1a(EUCOMM)Wtsi>	JM8.N4	Pass			Yes		Yes	Yes	Yes	Yes	Yes	Yes
MCBV	Hira	EPD0181_1_A05	Hira<tm1a(EUCOMM)Wtsi>	JM8.N4	Pass	Yes		hom lethal line	Yes	Yes	Yes	Yes	Yes	Yes	Yes
MCBX	2310007B03Rik	EPD0075_1_B10	2310007B03Rik<tm1a(KOMP)Wtsi>	JM8.F6	Pass		Yes	Yes		Yes		Yes	Yes	Yes	Yes
MCCM	1700034E13Rik	EPD0101_2_D06	1700034E13Rik<tm1a(KOMP)Wtsi>	JM8.F6	Fail	no product detected	no product detected	Failed	Failed					Yes
MCCU	Gsk3a	EPD0051_1_H11	Gsk3a<tm1a(EUCOMM)Wtsi>	JM8.N4	Pass			Yes		Yes	Yes	Yes	Yes	Yes	Yes
MCCV	2010107G12Rik	EPD0133_4_C12	2010107G12Rik<tm1a(KOMP)Wtsi>	JM8.N4	Pass		Yes	Yes		Yes	Yes	Yes	Yes	Yes	Yes
MCCZ	2210012G02Rik	EPD0131_3_F05	2210012G02Rik<tm1a(KOMP)Wtsi>	JM8.N4	Fail	Yes				Yes	Failed	Yes	Failed
MCDB	6530401N04Rik	EPD0129_4_D04	6530401N04Rik<tm1a(KOMP)Wtsi>	JM8.F6	Fail			Failed		Yes	Yes	Yes	Yes
MCDC	Arhgef4	EPD0135_1_A05	Arhgef4<tm1a(KOMP)Wtsi>	JM8.N4	Pass		Yes	Yes		Yes	Yes	Yes	Yes	Yes	Yes
MCDF	Lrpprc	EPD0135_3_B03	Lrpprc<tm1a(KOMP)Wtsi>	JM8.N4	Pass		Yes		Yes	Yes	Yes	Yes	Yes	Yes	Yes
MCDQ	Pik3cb	EPD0051_3_E05	Pik3cb<tm1a(EUCOMM)Wtsi>	JM8.N4	Pass	Yes		Yes	Yes	Yes	Yes	Yes	Yes	Yes	Yes
MCEC	Vangl1	EPD0164_3_G07	Vangl1<tm1e(KOMP)Wtsi>	JM8.N4	Pass		Yes	Yes	Yes	Failed	Yes	Yes	Yes	Yes	Yes
MCEE	Ncaph	EPD0156_5_B09	Ncaph<tm1a(EUCOMM)Wtsi>	JM8.N4	Pass			hom lethal line	Yes	Yes	Yes	Yes	Yes	Yes	Yes
MCEG	Tmem165	EPD0155_1_E11	Tmem165<tm1e(EUCOMM)Wtsi>	JM8.N4	Pass			Yes	Yes	Failed	Yes	Yes	Yes	Yes	Yes
MCEQ	Atpif1	EPD0158_4_B04	Atpif1<tm1a(EUCOMM)Wtsi>	JM8.N4	Pass			Yes		Yes	Yes	Yes	Yes	Yes	Yes
MCEY	Chd3	EPD0036_3_A02	Chd3<tm1a(EUCOMM)Wtsi>	JM8.F6	Fail			hom lethal line					Yes	Failed
MCFC	Tpi1	EPD0183_4_A09	Tpi1<tm1a(EUCOMM)Wtsi>	JM8.N4	Pass			hom lethal line	Yes	Yes	Yes	Yes	Yes	Yes	Yes
MCFD	Agtr2	EPD0157_2_G07	Agtr2<tm1a(EUCOMM)Wtsi>	JM8.N4	Pass			Yes	Yes	Yes	Yes	Yes	Yes	Yes	Yes
MCFF	9030409G11Rik	EPD0157_6_B09	Kazn<tm1a(EUCOMM)Wtsi>	JM8.N4	Pass			Yes	Yes	Yes	Yes	Yes	Yes	Yes	Yes
MCFL	Kptn	EPD0183_4_C10	Kptn<tm1a(EUCOMM)Wtsi>	JM8.N4	Pass			Yes	Yes	Yes	Yes	Yes	Yes	Yes	Yes
MCFQ	Ppp1cc	EPD0158_5_G06	Ppp1cc<tm1a(EUCOMM)Wtsi>	JM8.N4	Fail			Failed					Yes	Failed
MCFR	S100b	EPD0157_6_C08	S100b<tm1a(EUCOMM)Wtsi>	JM8.N4	Pass			Yes		Yes	Yes	Yes	Yes	Yes	Yes
MCFS	9030409G11Rik	EPD0157_6_F12	Kazn<tm1a(EUCOMM)Wtsi>	JM8.N4	Fail
MCFU	Ide	EPD0158_4_G09	Ide<tm1a(EUCOMM)Wtsi>	JM8.N4	Pass			Yes		Yes	Yes	Yes	Yes	Yes	Yes
MCFX	Kcne2	EPD0156_2_H10	Kcne2<tm1a(EUCOMM)Wtsi>	JM8.N4	Fail			Failed					Yes	Yes
MCGA	Mbd5	EPD0053_1_C06	Mbd5<tm3a(EUCOMM)Wtsi>	JM8.N4	Fail			Failed					Yes
MCGB	Sqstm1	EPD0162_1_G07	Sqstm1<tm1a(KOMP)Wtsi>	JM8.N4	Pass	Yes		Yes	Yes	Yes	Yes	Yes	Yes	Yes	Yes
MCGH	Maoa	EPD0109_7_B03	Maoa<tm2a(KOMP)Wtsi>	JM8.F6	Fail	no product detected	no product detected	Failed					Yes	Yes
MCGM	Ncbp2	EPD0100_2_D07	Ncbp2<tm1a(EUCOMM)Wtsi>	JM8.F6	Fail	no product detected	no product detected		Failed		Yes	Yes	Failed	Yes
MCGU	Ears2	EPD0089_1_A11	Ears2<tm1a(EUCOMM)Wtsi>	JM8.F6	Pass			hom lethal line	Yes	Yes	Yes	Yes	Yes	Yes	Yes
MCGY	Copg	EPD0102_1_D08	Copg<tm1a(EUCOMM)Wtsi>	JM8.F6	Pass			hom lethal line	Yes	Yes	Yes	Yes	Yes	Yes	Yes
MCHE	Gba2	EPD0114_2_D12	Gba2<tm1a(EUCOMM)Wtsi>	JM8.F6	Pass			Yes	Yes	Yes	Yes	Yes	Yes	Yes	Yes
MCHV	Rcor2	EPD0187_2_A09	Rcor2<tm1a(EUCOMM)Wtsi>	JM8.N4	Pass			Yes	Yes	Yes	Yes	Yes	Yes	Yes	Yes
MCJA	Gfm1	EPD0117_4_C07	Gfm1<tm1a(EUCOMM)Wtsi>	JM8.N4	Pass	Yes		hom lethal line	Yes	Yes	Yes	Yes	Yes	Yes	Yes
MCJB	Stk39	EPD0169_4_D02	Stk39<tm1a(EUCOMM)Wtsi>	JM8.N4	Pass				Yes	Yes	Yes	Yes	Yes	Yes	Yes
MCJH	Whrn	EPD0200_4_C04	Whrn<tm1a(EUCOMM)Wtsi>	JM8.N4	Pass			Yes	Yes	Yes	Yes	Yes	Yes	Yes	Yes
MCJJ	Slc6a14	EPD0120_5_F10	Slc6a14<tm1a(KOMP)Wtsi>	JM8.N4	Fail								Failed	Failed
MCJK	Rnf10	EPD0025_2_A10	Rnf10<tm1a(KOMP)Wtsi>	JM8.N4	Pass		Yes	Yes	Yes	Yes	Yes	Yes	Yes	Yes	Yes
MCJP	Eif2b2	EPD0168_1_D04	Eif2b2<tm2a(KOMP)Wtsi>	JM8.N4	Pass		Yes		Yes	Yes	Yes	Yes	Yes	Yes	Yes
MCJR	Coq9	EPD0112_2_A09	Coq9<tm1a(KOMP)Wtsi>	JM8.F6	Pass		Yes	Yes	Yes	Yes	Yes	Yes	Yes	Yes	Yes
MCJS	Elovl2	EPD0125_2_B02	Elovl2<tm1a(KOMP)Wtsi>	JM8.N4	Fail				Failed				Yes	Yes
MCJV	Nelf	EPD0136_3_G02	Nelf<tm1a(KOMP)Wtsi>	JM8.N4	Pass			Yes	Yes	Yes	Yes	Yes	Yes	Yes	Yes
MCJX	4930471M23Rik	EPD0145_4_B09	4930471M23Rik<tm1a(EUCOMM)Wtsi>	JM8.N4	Pass			Yes	Yes	Yes	Yes	Yes	Yes	Yes	Yes
MCKF	Mx1	EPD0339_5_C12	Mx1<tm1a(EUCOMM)Wtsi>	JM8A1.N3	Pass			Yes	Yes	Yes	Yes	Yes	Yes	Yes	Yes
MCKG	Sesn3	EPD0051_5_C06	Sesn3<tm1a(EUCOMM)Wtsi>	JM8.N4	Pass			Yes	Yes	Yes	Yes	Yes	Yes	Yes	Yes
MCKJ	Tmprss15	EPD0079_6_H08	Tmprss15<tm1a(KOMP)Wtsi>	JM8.F6	Pass		Yes	Yes	Yes	Yes	Yes	Yes	Yes	Yes	Yes
MCKK	Lsm11	EPD0050_1_E07	Lsm11<tm1a(KOMP)Wtsi>	JM8.N4	Pass		Yes		Yes	Yes	Yes	Yes	Yes	Yes	Yes
MCKN	Adc	EPD0117_1_B08	Adc<tm1a(EUCOMM)Wtsi>	JM8.F6	Fail
MCKS	Dbn1	EPD0211_3_A05	Dbn1<tm1a(KOMP)Wtsi>	JM8.N4	Pass	Yes		Yes	Yes	Yes	Yes	Yes	Yes	Yes	Yes
MCKT	Ptges2	EPD0364_4_B03	Ptges2<tm1a(EUCOMM)Wtsi>	JM8A1.N3	Pass			Yes	Yes	Yes	Yes	Yes	Yes	Yes	Yes
MCKW	Kifap3	EPD0320_1_E08	Kifap3<tm1a(KOMP)Wtsi>	JM8A1.N3	Pass				Yes	Yes	Yes	Yes	Yes	Yes	Yes
MCKX	Pik3cg	EPD0359_4_A06	Pik3cg<tm1a(EUCOMM)Wtsi>	JM8A1.N3	Pass			Yes	Yes	Yes	Yes	Yes	Yes	Yes	Yes
MCKZ	Chia	EPD0276_1_G04	Chia<tm1a(KOMP)Wtsi>	JM8A1.N3	Pass		Yes	Yes	Yes	Yes	Yes	Yes	Yes	Yes	Yes
MCLB	Ptpn22	EPD0203_5_C05	Ptpn22<tm1a(EUCOMM)Wtsi>	JM8.N4	Fail	no product detected	no product detected	Failed	Failed	Yes	Yes	Yes	Yes	Yes
MCLD	Tmem98	EPD0343_3_C05	Tmem98<tm1a(EUCOMM)Wtsi>	JM8A1.N3	Pass			hom lethal line	Yes	Yes	Yes	Yes	Yes	Yes	Yes
MCLH	Cdk5rap2	EPD0381_4_F01	Cdk5rap2<tm1a(EUCOMM)Wtsi>	JM8A3.N1	Pass			Yes	Yes	Yes	Yes	Yes	Yes	Yes	Yes
MCLJ	Ripply3	EPD0383_3_E02	Ripply3<tm1a(EUCOMM)Wtsi>	JM8A3.N1	Pass			Yes	Yes	Yes	Yes	Yes	Yes	Yes	Yes
MCLK	Hmgb1	EPD0377_5_A10	Hmgb1<tm1a(EUCOMM)Wtsi>	JM8A3.N1	Fail	no product detected	no product detected	Failed	Failed	Yes	Yes	Yes	Yes	Yes
MCLV	2210016L21Rik	EPD0365_4_E10	2210016L21Rik<tm1a(KOMP)Wtsi>	JM8A3.N1	Pass			Yes	Yes	Yes	Yes	Yes	Yes	Yes	Yes
MCMC	Pip5k1c	EPD0199_3_B01	Pip5k1c<tm1a(KOMP)Wtsi>	JM8.N4	Pass		Yes		Yes	Yes	Yes	Yes	Yes	Yes	Yes
MCMM	1500011B03Rik	EPD0385_1_C06	1500011B03Rik<tm2(KOMP)Wtsi>	JM8A3.N1	Fail	Yes	no product detected	Failed	Failed	N/A	Yes	Yes	Yes	Yes
MCND	Aff3	EPD0242_2_E12	Aff3<tm1a(EUCOMM)Wtsi>	JM8.N4	Pass			Yes	Yes	Yes	Yes	Yes	Yes	Yes	Yes
MCPD	Hsp90aa1	EPD0296_2_C08	Hsp90aa1<tm1(KOMP)Wtsi>	JM8.N4	Pass			Yes	Yes	N/A	Yes	Yes	Yes	Yes	Yes
MCPJ	4932414N04Rik	EPD0083_2_C05	4932414N04Rik<tm1a(KOMP)Wtsi>	JM8.F6	Pass			Yes	Yes	Yes	Yes	Yes	Yes	Yes	Yes
MCPL	Tsga14	EPD0089_4_B05	Tsga14<tm1a(EUCOMM)Wtsi>	JM8.F6	Pass			Yes	Yes	Yes	Yes	Yes	Yes	Yes	Yes
MCPY	Tsga14	EPD0089_4_D06	Tsga14<tm1a(EUCOMM)Wtsi>	JM8.F6	Fail				Yes	Yes	Yes	Yes	Yes	Yes
MCQP	Cnot6	EPD0287_1_C05	Cnot6<tm1a(KOMP)Wtsi>	JM8.N4	Pass		Yes	Yes	Yes	Yes	Yes	Yes	Yes	Yes	Yes
MCQW	Cox6a1	EPD0412_2_C09	Cox6a1<tm1(KOMP)Wtsi>	JM8A3.N1	Pass			Yes	Yes	N/A	Yes	Yes	Yes	Yes	Yes
MCRN	Synj2	EPD0409_2_A01	Synj2<tm1a(EUCOMM)Wtsi>	JM8A3.N1	Pass			Yes	Yes	Yes	Yes	Yes	Yes	Yes	Yes
MCRP	Espn	EPD0409_1_A08	Espn<tm1a(EUCOMM)Wtsi>	JM8A3.N1	Pass			Yes	Yes	Yes	Yes	Yes	Yes	Yes	Yes
MCRQ	Ocm	EPD0397_5_B10	Ocm<tm1a(EUCOMM)Wtsi>	JM8A3.N1	Pass	Yes	Yes		Yes	Yes	Yes	Yes	Yes	Yes	Yes
MCRU	Pabpc1l	EPD0430_2_A02	Pabpc1l<tm1a(EUCOMM)Wtsi>	JM8A3.N1	Pass			Yes	Yes	Yes	Yes	Yes	Yes	Yes	Yes
MCRY	Plin2	EPD0045_1_D02	Plin2<tm1a(EUCOMM)Wtsi>	JM8.F6	Pass			Yes	Yes	Yes	Yes	Yes	Yes	Yes	Yes
MCSB	Ush1c	EPD0132_5_A03	Ush1c<tm1a(KOMP)Wtsi>	JM8.N4	Pass		Yes	Yes	Yes	Yes	Yes	Yes	Yes	Yes	Yes
MCSC	Anp32e	EPD0287_2_B10	Anp32e<tm1e(KOMP)Wtsi>	JM8.N4	Pass			Yes		Failed	Yes	Yes	Yes	Yes	Yes
MCSE	Cfh	EPD0424_5_A05	Cfh<tm1a(EUCOMM)Wtsi>	JM8A3.N1	Pass			Yes		Yes	Yes	Yes	Yes	Yes	Yes
MCSF	Rhot2	EPD0389_5_A05	Rhot2<tm1(KOMP)Wtsi>	JM8A3.N1	Pass			Yes	Yes	N/A	Yes	Yes	Yes	Yes	Yes
MCSH	3110001I22Rik	EPD0113_2_B01	3110001I22Rik<tm1a(EUCOMM)Wtsi>	JM8.F6	Pass			Yes	Yes	Yes	Yes	Yes	Yes	Yes	Yes
MCSJ	Kcne2	EPD0156_2_F10	Kcne2<tm1a(EUCOMM)Wtsi>	JM8.N4	Pass			Yes	Yes	Yes	Yes	Yes	Yes	Yes	Yes
MCSL	Gnb2	EPD0272_5_E03	Gnb2<tm1(KOMP)Wtsi>	JM8A1.N3	Fail				Failed		Failed	Yes	Failed	Yes
MCSP	Rab7l1	EPD0418_1_B05	Rab7l1<tm1a(EUCOMM)Wtsi>	JM8A3.N1	Pass			Yes	Yes	Yes	Yes	Yes	Yes	Yes	Yes
MCSS	Sar1b	EPD0113_3_C11	Sar1b<tm1a(EUCOMM)Wtsi>	JM8.N4	Pass	Yes		hom lethal line	Yes	Yes	Yes	Yes	Yes	Yes	Yes
MCSV	Plxnb2	EPD0051_2_A09	Plxnb2<tm1a(EUCOMM)Wtsi>	JM8.N4	Pass			Yes	Yes	Yes	Yes	Yes	Yes	Yes	Yes
MCSX	2310057J18Rik	EPD0101_4_E03	2310057J18Rik<tm1a(KOMP)Wtsi>	JM8.F6	Pass		Yes	Yes	Yes	Yes	Yes	Yes	Yes	Yes	Yes
MCSZ	Dynll1	EPD0397_1_B02	Dynll1<tm1(KOMP)Wtsi>	JM8A3.N1	Pass	Yes			Yes	N/A	Yes	Yes	Yes	Yes	Yes
MCTG	Atp5c1	EPD0278_5_C02	Atp5c1<tm1a(EUCOMM)Wtsi>	JM8A1.N3	Fail			Failed	Yes	Yes	Yes	Yes	Yes	Failed
MCTH	Myo7a	EPD0381_2_B07	Myo7a<tm1a(EUCOMM)Wtsi>	JM8A3.N1	Fail	no product detected	no product detected	Failed	Failed	Yes	Yes	Yes	Yes	Yes
MCTJ	Pitpnm1	EPD0425_4_A09	Pitpnm1<tm1a(EUCOMM)Wtsi>	JM8A3.N1	Pass		Yes	Yes	Yes	Yes	Yes	Yes	Yes	Yes	Yes
MCTN	Cbx5	EPD0445_4_A07	Cbx5<tm1a(EUCOMM)Wtsi>	JM8A3.N1	Pass			Yes	Yes	Yes	Yes	Yes	Yes	Yes	Yes
MCTP	Ptpn2	EPD0445_4_E01	Ptpn2<tm1a(EUCOMM)Wtsi>	JM8A3.N1	Pass			Yes	Yes	Yes	Yes	Yes	Yes	Yes	Yes
MCTQ	Cbx6	EPD0445_7_A03	Cbx6<tm1a(EUCOMM)Wtsi>	JM8A3.N1	Pass			Yes	Yes	Yes	Yes	Yes	Yes	Yes	Yes
MCTS	Cc2d2a	EPD0381_1_A04	Cc2d2a<tm1a(EUCOMM)Wtsi>	JM8A3.N1	Pass			hom lethal line	Yes	Yes	Yes	Yes	Yes	Yes	Yes
MCTT	H2-M5	EPD0406_1_H11	H2-M5<tm1(KOMP)Wtsi>	JM8A3.N1	Pass			Yes	Yes	N/A	Yes	Yes	Yes	Yes	Yes
MCTY	St18	EPD0078_2_C07	St18<tm1a(KOMP)Wtsi>	JM8.F6	Pass		Yes	Yes	Yes	Yes	Yes	Yes	Yes	Yes	Yes
MCUB	Egfr	EPD0454_5_C09	Egfr<tm1a(EUCOMM)Wtsi>	JM8A3.N1	Pass			Yes	Yes	Yes	Yes	Yes	Yes	Yes	Yes
MCUD	Dusp4	EPD0105_5_C02	Dusp4<tm1a(EUCOMM)Wtsi>	JM8.F6	Pass			Yes	Yes	Yes	Yes	Yes	Yes	Yes	Yes
MCUL	Esco1	EPD0413_2_A01	Esco1<tm1(KOMP)Wtsi>	JM8A3.N1	Pass			Yes	Yes	N/A	Yes	Yes	Yes	Yes	Yes
MCUN	Melk	EPD0033_3_A02	Melk<tm1a(KOMP)Wtsi>	JM8.F6	Pass		Yes	Yes	Yes	Yes	Yes	Yes	Yes	Yes	Yes
MCUQ	Pik3cg	EPD0359_4_A06	Pik3cg<tm1a(EUCOMM)Wtsi>	JM8A1.N3	Fail				Yes	Yes	Yes	Yes	Yes	Yes
MCUU	Prps1	EPD0436_5_A05	Prps1<tm1a(EUCOMM)Wtsi>	JM8A3.N1	Pass				Yes	Yes	Yes	Yes	Yes	Yes	Yes
MCUY	Hsp90b1	EPD0438_3_A05	Hsp90b1<tm1a(EUCOMM)Wtsi>	JM8A3.N1	Fail	no product detected	no product detected		Failed	Yes	Failed	Failed		Yes
MCVF	Laptm5	EPD0046_3_A04	Laptm5<tm1a(EUCOMM)Wtsi>	JM8.F6	Pass			Yes	Yes	Yes	Yes	Yes	Yes	Yes	Yes
MCVL	Trim66	EPD0155_5_A11	Trim66<tm1a(EUCOMM)Wtsi>	JM8.N4	Pass			Yes	Yes	Yes	Yes	Yes	Yes	Yes	Yes
MCVN	Sec23a	EPD0072_1_B09	Sec23a<tm1a(KOMP)Wtsi>	JM8.N4	Pass		Yes		Yes	Yes	Yes	Yes	Yes	Yes	Yes
MCVS	Tmc6	EPD0168_5_E05	Tmc6<tm1a(EUCOMM)Wtsi>	JM8.N4	Pass			Yes	Yes	Yes	Yes	Yes	Yes	Yes	Yes
MCVW	Tpm4	EPD0145_2_D05	Tpm4<tm1a(EUCOMM)Wtsi>	JM8.N4	Fail	no product detected	no product detected		Failed	Yes	Yes	Yes	Yes	Yes
MCVX	Usp33	EPD0147_4_G08	Usp33<tm1a(EUCOMM)Wtsi>	JM8.N4	Pass			Yes	Yes	Yes	Yes	Yes	Yes	Yes	Yes
MCVY	Steap1	EPD0155_4_D09	Steap1<tm1a(EUCOMM)Wtsi>	JM8.N4	Fail				Failed	Yes	Failed	Yes	Failed
MCWC	1810074P20Rik	EPD0169_3_F12	1810074P20Rik<tm1a(EUCOMM)Wtsi>	JM8.N4	Pass			hom lethal line	Yes	Yes	Yes	Yes	Yes	Yes	Yes
MCWG	Rqcd1	EPD0156_3_A07	Rqcd1<tm1a(EUCOMM)Wtsi>	JM8.N4	Pass			hom lethal line	Yes	Yes		Yes	Yes	Yes	Yes
MCWP	Mst1	EPD0468_4_B11	Mst1<tm1(KOMP)Wtsi>	JM8A3.N1	Pass		Yes	Yes	Yes	N/A	Yes	Yes	Yes	Yes	Yes
MCWX	Itpr2	EPD0359_5_B03	Itpr2<tm1a(EUCOMM)Wtsi>	JM8A1.N3	Fail	no product detected	no product detected		Failed	Yes	Yes	Yes	Yes
MCWY	Alg13	EPD0161_5_G06	Alg13<tm1a(KOMP)Wtsi>	JM8.N4	Pass		Yes	Yes	Yes	Yes	Yes	Yes	Yes	Yes	Yes
MCXD	Myo15	EPD0409_5_B05	Myo15<tm1a(EUCOMM)Wtsi>	JM8A3.N1	Pass			Yes	Yes	Yes	Yes	Yes	Yes	Yes	Yes
MCXE	Bdh2	EPD0143_2_E05	Bdh2<tm1a(EUCOMM)Wtsi>	JM8.N4	Pass			Yes	Yes	Yes	Yes	Yes	Yes	Yes	Yes
MCXG	Tmem9	EPD0144_3_A09	Tmem9<tm1a(EUCOMM)Wtsi>	JM8.N4	Pass			Yes	Yes	Yes	Yes	Yes	Yes	Yes	Yes
MCXK	Phc2	EPD0276_2_A06	Phc2<tm1a(KOMP)Wtsi>	JM8A1.N3	Fail				Failed	Yes	Failed	Failed	Failed	Yes
MCXN	Gle1	EPD0359_2_A04	Gle1<tm1a(EUCOMM)Wtsi>	JM8A1.N3	Pass				Yes	Yes	Yes	Yes	Yes	Yes	Yes
MCXP	Sc4mol	EPD0146_1_B03	Sc4mol<tm1a(EUCOMM)Wtsi>	JM8.N4	Pass			hom lethal line	Yes	Yes	Yes	Yes	Yes	Yes	Yes
MCXQ	Slc5a6	EPD0146_2_A03	Slc5a6<tm1a(EUCOMM)Wtsi>	JM8.N4	Pass				Yes	Yes	Yes	Yes	Yes	Yes	Yes
MCXW	Slc44a5	EPD0164_1_G10	Slc44a5<tm1a(KOMP)Wtsi>	JM8.N4	Pass		Yes	Yes	Yes	Yes	Yes	Yes	Yes	Yes	Yes
MCXY	Fmr1	EPD0157_2_A11	Fmr1<tm1a(EUCOMM)Wtsi>	JM8.N4	Fail	no product detected	no product detected		Failed		Yes	Yes	Failed
MCYA	Cdh23	EPD0320_1_B12	Cdh23<tm1a(EUCOMM)Wtsi>	JM8A1.N3	Fail	no product detected	no product detected		Failed	Yes	Yes	Yes	Yes	Yes
MCYB	Ush2a	EPD0347_4_F03	Ush2a<tm1a(EUCOMM)Wtsi>	JM8A1.N3	Fail	no product detected	no product detected	Failed	Failed	Yes	Yes	Yes	Yes	Yes
MCYF	Kng2	EPD0554_8_A01	Kng2<tm2a(EUCOMM)Wtsi>	JM8A3.N1	Pass	Yes	Yes	Yes	Failed	Yes	Yes	Yes	Yes	Yes	Yes
MCYN	Lsm10	EPD0554_4_A09	Lsm10<tm2a(EUCOMM)Wtsi>	JM8A3.N1	Pass		Yes		Yes	Yes	Yes	Yes	Yes	Yes	Yes
MCYQ	Cdc6	EPD0553_2_A09	Cdc6<tm1a(KOMP)Wtsi>	JM8A3.N1	Pass		Yes		Yes	Yes	Yes	Yes	Yes	Yes	Yes
MCYS	Thbs4	EPD0553_1_B10	Thbs4<tm1a(KOMP)Wtsi>	JM8A3.N1	Fail	no product detected	no product detected	Failed	Failed		Yes	Yes	Yes
MCYY	Fryl	EPD0553_3_A01	Fryl<tm1a(KOMP)Wtsi>	JM8A3.N1	Pass		Yes		Yes	Yes	Yes	Yes	Yes	Yes	Yes
MCYZ	Zp1	EPD0553_3_A07	Zp1<tm1a(KOMP)Wtsi>	JM8A3.N1	Pass		Yes	Yes	Yes	Yes	Yes	Yes	Yes	Yes	Yes
MCZC	Lpar5	EPD0552_1_A11	Lpar5<tm1a(KOMP)Wtsi>	JM8A3.N1	Pass		Yes	Yes	Yes	Yes	Yes	Yes	Yes	Yes	Yes
MCZD	Wdr37	EPD0531_5_A05	Wdr37<tm1a(KOMP)Wtsi>	JM8A3.N1	Pass		Yes	Yes		Yes	Yes	Yes	Yes	Yes	Yes
MCZN	Dync1i2	EPD0525_1_B10	Dync1i2<tm1a(EUCOMM)Wtsi>	JM8A3.N1	Pass				Yes	Yes	Yes	Yes	Yes	Yes	Yes
MCZT	Abca4	EPD0480_3_A06	Abca4<tm1a(EUCOMM)Wtsi>	JM8A3.N1	Pass			Yes	Yes	Yes	Yes	Yes	Yes	Yes	Yes
MCZU	Actn4	EPD0525_2_B12	Actn4<tm1a(EUCOMM)Wtsi>	JM8A3.N1	Pass			hom lethal line	Yes	Yes	Yes	Yes	Yes	Yes	Yes
MCZV	B9d2	EPD0481_2_D09	B9d2<tm1a(EUCOMM)Wtsi>	JM8A3.N1	Pass				Yes	Yes	Yes	Yes	Yes	Yes	Yes
MCZW	Blzf1	EPD0489_1_C06	Blzf1<tm1a(EUCOMM)Wtsi>	JM8A3.N1	Pass			Yes	Yes	Yes	Yes	Yes	Yes	Yes	Yes
MCZX	Coq4	EPD0498_3_C02	Coq4<tm1a(EUCOMM)Wtsi>	JM8A3.N1	Pass	Yes	Yes		Yes	Yes	Yes	Yes	Yes	Yes	Yes
MCZY	Dlg3	EPD0525_1_C08	Dlg3<tm1a(EUCOMM)Wtsi>	JM8A3.N1	Pass		Yes	Yes	Yes	Yes	Yes	Yes	Yes	Yes	Yes
MDAD	Hdac6	EPD0519_4_C03	Hdac6<tm1a(EUCOMM)Wtsi>	JM8A3.N1	Fail	no product detected	no product detected	Failed		Yes	Yes	Yes	Yes
MDAH	Ripk4	EPD0521_3_G01	Ripk4<tm1a(EUCOMM)Wtsi>	JM8A3.N1	Pass			hom lethal line	Yes	Yes	Yes	Yes	Yes	Yes	Yes
MDAJ	Traf2	EPD0521_4_F02	Traf2<tm1a(EUCOMM)Wtsi>	JM8A3.N1	Fail	no product detected	no product detected		Failed	Yes	Yes	Yes	Yes
MDAK	Myo5b	EPD0526_3_A11	Myo5b<tm1a(KOMP)Wtsi>	JM8A3.N1	Fail	no product detected	no product detected	Failed	Failed	Yes	Yes	Yes	Yes	Yes
MDAL	Tmod1	EPD0526_3_A01	Tmod1<tm1a(KOMP)Wtsi>	JM8A3.N1	Pass			hom lethal line	Yes	Yes	Yes	Yes	Yes	Yes	Yes
MDAN	Camk2a	EPD0275_3_G11	Camk2a<tm1(KOMP)Wtsi>	JM8A1.N3	Fail	no product detected	no product detected		Failed	N/A	Failed	Yes	Failed
MDAR	Btbd11	EPD0463_1_A11	Btbd11<tm1a(EUCOMM)Wtsi>	JM8A3.N1	Pass			Yes	Yes	Yes	Yes	Failed	Yes	Yes	Yes
MDAW	Gpc6	EPD0547_5_C04	Gpc6<tm2a(EUCOMM)Wtsi>	JM8A3.N1	Pass			Yes	Yes	Yes	Yes	Yes	Yes	Yes	Yes
MDAY	Zkscan14	EPD0147_2_E01	Zkscan14<tm1a(EUCOMM)Wtsi>	JM8.N4	Pass				Yes	Yes	Yes	Yes	Yes	Yes	Yes
MDBA	Grxcr1	EPD0547_1_H08	Grxcr1<tm1a(EUCOMM)Wtsi>	JM8A3.N1	Fail	no product detected	no product detected	Failed	Failed	Yes	Yes	Yes	Failed
MDBB	Apex1	EPD0468_3_C05	Apex1<tm1(KOMP)Wtsi>	JM8A3.N1	Fail	no product detected	no product detected		Yes	N/A	Failed	Yes	Failed	Yes
MDBV	Kif21b	EPD0076_1_F07	Kif21b<tm1a(KOMP)Wtsi>	JM8.F6	Pass		Yes	Yes	Yes	Yes	Yes	Yes	Yes	Yes	Yes
MDCA	2610524H06Rik	EPD0480_2_A09	2610524H06Rik<tm1a(KOMP)Wtsi>	JM8A3.N1	Fail					Failed	Failed	Failed	Yes
MDCB	Chi3l4	EPD0534_1_A07	Chi3l4<tm1a(EUCOMM)Wtsi>	JM8A3.N1	Fail	no product detected	no product detected		Failed	Failed	Yes	Yes	Yes	Yes
MDCC	Mfrp	EPD0555_1_E10	Mfrp<tm2a(KOMP)Wtsi>	JM8A3.N1	Pass		Yes	Yes	Yes	Yes	Yes	Yes	Yes	Yes	Yes
MDCK	Cyfip1	EPD0555_2_B11	Cyfip1<tm2a(EUCOMM)Wtsi>	JM8A3.N1	Pass		Yes		Yes	Yes	Yes	Yes	Yes	Yes	Yes
MDCL	Sirt3	EPD0496_2_F10	Sirt3<tm1a(EUCOMM)Wtsi>	JM8A3.N1	Pass			Yes	Yes	Yes	Yes	Yes	Yes	Yes	Yes
MDCM	Gpc5	EPD0574_1_B09	Gpc5<tm1a(KOMP)Wtsi>	JM8A3.N1	Pass		Yes	Yes	Yes	Yes	Yes	Yes	Yes	Yes	Yes
MDCR	Cdkn2a	EPD0590_1_D02	Cdkn2a<tm1a(EUCOMM)Wtsi>	JM8A3.N1	Pass			Yes	Yes	Yes	Yes	Yes	Yes	Yes	Yes
MDCT	Ido1	EPD0198_1_F02	Ido1<tm1a(EUCOMM)Wtsi>	JM8.N4	Pass			Yes	Yes	Yes	Yes	Yes	Yes	Yes	Yes
MDCU	Stk32a	EPD0452_5_E06	Stk32a<tm1a(EUCOMM)Wtsi>	JM8A3.N1	Pass			Yes	Yes	Yes	Yes	Yes	Yes	Yes	Yes
MDCW	Rapgefl1	EPD0079_5_G07	Rapgefl1<tm1a(KOMP)Wtsi>	JM8.F6	Pass		Yes	Yes	Yes	Yes	Yes	Yes	Yes	Yes	Yes
MDCX	Pkp1	EPD0569_3_C11	Pkp1<tm2a(KOMP)Wtsi>	JM8A3.N1	Fail	no product detected	no product detected		Failed	Yes	Yes	Yes	Yes	Yes
MDCY	Grin1	EPD0469_5_C11	Grin1<tm1a(EUCOMM)Wtsi>	JM8A3.N1	Pass			hom lethal line	Yes	Yes	Yes	Yes	Yes	Yes	Yes
MDDA	A430084P05Rik	EPD0073_2_C09	A430084P05Rik<tm1a(KOMP)Wtsi>	JM8.F6	Pass	Yes		Yes	Yes	Yes	Yes	Yes	Yes	Yes	Yes
MDDE	9030625A04Rik	EPD0538_1_D06	9030625A04Rik<tm1a(KOMP)Wtsi>	JM8A3.N1	Pass			Yes	Yes	Yes	Yes	Yes	Yes	Yes	Yes
MDDF	Rftn2	EPD0176_4_A01	Rftn2<tm1e(EUCOMM)Wtsi>	JM8.N4	Pass			Yes	Yes	Failed	Yes	Yes	Yes	Yes	Yes
MDDH	Stard7	EPD0176_3_A10	Stard7<tm1a(EUCOMM)Wtsi>	JM8.N4	Pass				Yes	Yes	Yes	Yes	Yes	Yes	Yes
MDDM	Adam3	EPD0272_2_D07	Adam3<tm1(KOMP)Wtsi>	JM8A1.N3	Pass		Yes		Yes	N/A	Yes	Yes	Yes	Yes	Yes
MDDP	Rufy2	EPD0176_5_C11	Rufy2<tm1a(EUCOMM)Wtsi>	JM8.N4	Pass			Yes	Yes	Yes	Yes	Yes	Yes	Yes	Yes
MDDR	Sag	EPD0176_2_B06	Sag<tm1a(EUCOMM)Wtsi>	JM8.N4	Pass			Yes	Yes	Yes	Yes	Yes	Yes	Yes	Yes
MDDT	Ccdc106	EPD0177_4_C08	Ccdc106<tm1a(EUCOMM)Wtsi>	JM8.N4	Pass			Yes	Yes	Yes	Yes	Yes	Yes	Yes	Yes
MDDY	Map3k1	EPD0287_3_A11	Map3k1<tm1a(KOMP)Wtsi>	JM8.N4	Pass			Yes	Yes	Yes	Yes	Yes	Yes	Yes	Yes
MDDZ	Stard6	EPD0300_3_C05	Stard6<tm1a(KOMP)Wtsi>	JM8.N4	Pass		Yes	Yes	Yes	Yes	Yes	Yes	Yes	Yes	Yes
MDEF	Lrrc67	EPD0302_3_G05	Lrrc67<tm1a(KOMP)Wtsi>	JM8A1.N3	Pass		Yes	Yes	Yes	Yes	Yes	Yes	Yes	Yes	Yes
MDEG	Gtf2a1	EPD0285_1_A07	Gtf2a1<tm1a(KOMP)Wtsi>	JM8.N4	Pass		Yes		Yes	Yes	Yes	Yes	Yes	Yes	Yes
MDEK	1190002H23Rik	EPD0319_2_E12	1190002H23Rik<tm1(KOMP)Wtsi>	JM8A1.N3	Pass			Yes	Yes	N/A	Yes	Yes	Yes	Yes	Yes
MDEQ	Snap47	EPD0176_1_B02	Snap47<tm1a(EUCOMM)Wtsi>	JM8.N4	Pass			Yes	Yes	Yes	Yes	Yes	Yes	Yes	Yes
MDFF	Tsfm	EPD0176_3_C01	Tsfm<tm1a(EUCOMM)Wtsi>	JM8.N4	Pass			hom lethal line	Yes	Yes	Yes	Yes	Yes	Yes	Yes
MDFG	Amotl1	EPD0188_1_C02	Amotl1<tm1a(EUCOMM)Wtsi>	JM8.N4	Pass			Yes	Yes	Yes	Yes	Yes	Yes	Yes	Yes
MDFL	Plekhg1	EPD0175_1_A02	Plekhg1<tm1a(EUCOMM)Wtsi>	JM8.N4	Pass			Yes	Yes	Yes	Yes	Yes	Yes	Yes	Yes
MDFQ	Slc25a43	EPD0188_2_A02	Slc25a43<tm1a(EUCOMM)Wtsi>	JM8.N4	Pass			Yes	Yes	Yes	Yes	Yes	Yes	Yes	Yes
MDFV	2810030E01Rik	EPD0296_3_A09	2810030E01Rik<tm1(KOMP)Wtsi>	JM8.N4	Fail	Yes	Yes		Failed	N/A	Yes	Yes	Yes
MDGD	Usp3	EPD0065_2_A11	Usp3<tm1a(EUCOMM)Wtsi>	JM8.F6	Pass			Yes	Yes	Yes	Yes	Yes	Yes	Yes	Yes
MDGG	Kdm4d	EPD0547_2_H06	Kdm4d<tm2a(EUCOMM)Wtsi>	JM8A3.N1	Pass			Yes	Yes	Yes	Yes	Yes	Yes	Yes	Yes
MDGH	Tnik	EPD0615_3_A04	Tnik<tm3a(EUCOMM)Wtsi>	JM8A3.N1	Pass			Yes	Yes	Yes	Yes	Yes	Yes	Yes	Yes
MDGL	Jmjd1c	EPD0628_4_H11	Jmjd1c<tm1a(EUCOMM)Wtsi>	JM8A3.N1	Pass			Yes	Yes	Yes	Yes	Yes	Yes	Yes	Yes
MDGN	Ppp1cc	EPD0158_5_A06	Ppp1cc<tm1a(EUCOMM)Wtsi>	JM8.N4	Fail				Failed	Yes	Failed	Yes	Failed	Yes
MDGP	Oas1g	EPD0568_1_A05	Oas1g<tm3e(KOMP)Wtsi>	JM8A3.N1	Pass		Yes	Yes	Yes	Failed	Yes	Yes	Yes	Yes	Yes
MDGW	Tm9sf4	EPD0025_1_A04	Tm9sf4<tm1a(KOMP)Wtsi>	JM8.N4	Pass			Yes	Yes	Yes	Yes	Yes	Yes	Yes	Yes
MDHD	Calcoco2	EPD0392_6_E12	Calcoco2<tm1(KOMP)Wtsi>	JM8A3.N1	Pass		Yes	Yes	Yes	N/A	Yes	Yes	Yes	Yes	Yes
MDHP	Gm13547	EPD0342_1_E10	Gm13547<tm1a(KOMP)Wtsi>	JM8A1.N3	Pass			Yes	Yes	Yes	Yes	Yes	Yes	Yes	Yes
MDHR	2810030E01Rik	EPD0296_3_B11	2810030E01Rik<tm1(KOMP)Wtsi>	JM8.N4	Pass		Yes	Yes	Yes	N/A	Yes	Yes	Yes	Yes	Yes
MDJD	Glt8d2	EPD0098_5_B05	Glt8d2<tm1a(KOMP)Wtsi>	JM8.N4	Pass		Yes	Yes	Yes	Yes	Yes	Yes	Yes	Yes	Yes
MDJF	Glg1	EPD0269_2_C07	Glg1<tm1a(KOMP)Wtsi>	JM8A1.N3	Pass		Yes	Yes	Yes	Yes	Yes	Yes	Yes	Yes	Yes
MDJH	Sec24a	EPD0099_2_E04	Sec24a<tm1a(KOMP)Wtsi>	JM8.N4	Fail		Yes		Yes	Yes	Yes	Yes	Yes	Yes
MDJJ	Orc3	EPD0426_3_E06	Orc3<tm1a(EUCOMM)Wtsi>	JM8A3.N1	Pass			hom lethal line	Yes	Yes	Yes	Yes	Yes	Yes	Yes
MDJL	Seh1l	EPD0546_5_C05	Seh1l<tm1a(EUCOMM)Wtsi>	JM8A3.N1	Pass			hom lethal line	Yes	Yes	Yes	Yes	Yes	Yes	Yes
MDJN	Hyls1	EPD0622_2_H10	Hyls1<tm3a(EUCOMM)Wtsi>	JM8A3.N1	Fail									Failed
MDJP	Usp4	EPD0453_4_B09	Usp4<tm1a(EUCOMM)Wtsi>	JM8A3.N1	Pass			Yes	Yes	Yes	Yes	Yes	Yes	Yes	Yes
MDJU	Jmjd1c	EPD0628_4_H09	Jmjd1c<tm1a(EUCOMM)Wtsi>	JM8A3.N1	Fail				Failed
MDJV	Wnt3	EPD0555_1_C05	Wnt3<tm2a(EUCOMM)Wtsi>	JM8A3.N1	Pass			hom lethal line	Yes	Yes	Yes	Yes	Yes	Yes	Yes
MDJW	Asap1	EPD0578_5_A11	Asap1<tm1a(KOMP)Wtsi>	JM8A3.N1	Pass		Yes		Yes	Yes	Yes	Yes	Yes	Yes	Yes
MDJX	Abhd5	EPD0081_5_E07	Abhd5<tm1a(KOMP)Wtsi>	JM8.F6	Fail		Yes	Yes	Yes	Yes	Yes	Yes	Yes	Yes
MDJZ	Vps53	EPD0287_1_A02	Vps53<tm1a(KOMP)Wtsi>	JM8.N4	Pass		Yes		Yes	Yes	Yes	Yes	Yes	Yes	Yes
MDKB	Lix1l	EPD0371_6_D10	Lix1l<tm1a(EUCOMM)Wtsi>	JM8A3.N1	Pass				Yes	Yes	Yes	Yes	Yes	Yes	Yes
MDKD	Col24a1	EPD0105_4_B01	Col24a1<tm1a(EUCOMM)Wtsi>	JM8.F6	Fail				Failed	Yes	Yes	Yes	Yes
MDKE	Ccdc77	EPD0091_1_C02	Ccdc77<tm1a(EUCOMM)Wtsi>	JM8.F6	Pass			Yes	Yes	Yes	Yes	Yes	Yes	Yes	Yes
MDKG	Dph2	EPD0438_5_G07	Dph2<tm2(EUCOMM)Wtsi>	JM8A3.N1	Pass			hom lethal line	Yes	N/A	Yes	Yes	Yes	Yes	Yes
MDKH	Dcx	EPD0508_3_A07	Dcx<tm1a(EUCOMM)Wtsi>	JM8.N4	Pass			Yes	Yes	Yes	Yes	Yes	Yes	Yes	Yes
MDKN	Cand2	EPD0169_1_A01	Cand2<tm1a(EUCOMM)Wtsi>	JM8.N4	Pass			Yes	Yes	Yes	Yes	Yes	Yes	Yes	Yes
MDKQ	Expi	EPD0339_4_A04	Expi<tm1a(KOMP)Wtsi>	JM8A1.N3	Pass	Yes	Yes	Yes		Yes	Yes	Yes	Yes	Yes	Yes
MDKR	Esco2	EPD0409_6_A03	Esco2<tm1a(EUCOMM)Wtsi>	JM8A3.N1	Pass			hom lethal line	Yes	Yes	Yes	Yes	Yes	Yes	Yes
MDKX	Tff1	EPD0383_1_D01	Tff1<tm1a(EUCOMM)Wtsi>	JM8A3.N1	Pass			Yes	Yes	Yes	Yes	Yes	Yes	Yes	Yes
MDKY	Rars	EPD0091_1_A11	Rars<tm1a(EUCOMM)Wtsi>	JM8.F6	Pass			hom lethal line	Yes	Yes	Yes	Yes	Yes	Yes	Yes
MDKZ	Slc25a4	EPD0369_5_A05	Slc25a4<tm1a(EUCOMM)Wtsi>	JM8A3.N1	Pass			Yes	Yes	Yes	Yes	Yes	Yes	Yes	Yes
MDLF	Lztr1	EPD0140_5_E07	Lztr1<tm1a(EUCOMM)Wtsi>	JM8.N4	Pass			hom lethal line	Yes	Yes	Yes	Yes	Yes	Yes	Yes
MDLM	Heatr8	EPD0156_6_F07	Heatr8<tm1a(EUCOMM)Wtsi>	JM8.N4	Pass			Yes	Yes	Yes	Yes	Yes	Yes	Yes	Yes
MDLQ	Cmtm4	EPD0495_1_A04	Cmtm4<tm1a(EUCOMM)Wtsi>	JM8A3.N1	Pass			Yes	Yes	Yes	Yes	Yes	Yes	Yes	Yes
MDLT	Fam96a	EPD0538_2_A08	Fam96a<tm2a(EUCOMM)Wtsi>	JM8A3.N1	Pass			Yes	Yes	Yes	Yes	Yes	Yes	Yes	Yes
MDLW	Rpgrip1l	EPD0373_5_A04	Rpgrip1l<tm1a(EUCOMM)Wtsi>	JM8A3.N1	Pass			hom lethal line	Yes	Yes	Yes	Yes	Yes	Yes	Yes
MDLX	Dlg2	EPD0635_5_E12	Dlg2<tm1a(EUCOMM)Wtsi>	JM8A3.N1	Pass			Yes	Yes	Yes	Yes	Yes	Yes	Yes	Yes
MDLY	Arpc3	EPD0666_2_A06	Arpc3<tm1a(EUCOMM)Wtsi>	JM8A3.N1	Pass				Yes	Yes	Yes	Yes	Yes	Yes	Yes
MDML	Ccl22	EPD0497_2_E09	Ccl22<tm1a(EUCOMM)Wtsi>	JM8A3.N1	Pass			Yes	Yes	Yes	Yes	Yes	Yes	Yes	Yes
MDMP	Mapk10	EPD0666_3_D10	Mapk10<tm1a(EUCOMM)Wtsi>	JM8A3.N1	Pass			Yes	Yes	Yes	Yes	Yes	Yes	Yes	Yes
MDMW	Grb10	EPD0445_4_D11	Grb10<tm2a(EUCOMM)Wtsi>	JM8A3.N1	Fail				Yes	Yes	Yes	Yes	Yes	Yes
MDMY	Chi3l3	EPD0409_4_H09	Chi3l3<tm1a(EUCOMM)Wtsi>	JM8A3.N1	Fail				Failed		Yes	Yes	Yes	Yes
MDNC	Zscan10	EPD0157_1_B07	Zscan10<tm2a(EUCOMM)Wtsi>	JM8.N4	Pass			Yes	Yes	Yes	Yes	Yes	Yes	Yes	Yes
MDNJ	Syt1	EPD0214_1_H11	Syt1<tm1a(EUCOMM)Wtsi>	JM8.N4	Pass			Yes	Yes	Yes	Yes	Yes	Yes	Yes	Yes
MDNK	Ptgfr	EPD0615_4_C11	Ptgfr<tm1a(KOMP)Wtsi>	JM8A3.N1	Fail				Yes	Yes	Failed	Failed	Failed	Yes
MDNQ	Naga	EPD0608_4_B07	Naga<tm1a(EUCOMM)Wtsi>	JM8A3.N1	Pass			Yes	Yes	Yes	Yes	Yes	Yes	Yes	Yes
MDNT	Nbl1	EPD0535_3_A05	Nbl1<tm1a(EUCOMM)Wtsi>	JM8A3.N1	Fail				Failed	Failed	Failed	Failed	Failed
MDNU	Il10rb	EPD0331_6_A08	Il10rb<tm1a(KOMP)Wtsi>	JM8A1.N3	Pass			Yes	Yes	Yes	Yes	Yes	Yes	Yes	Yes
MDQY	Gpc4	EPD0430_5_A03	Gpc4<tm2a(EUCOMM)Wtsi>	JM8A3.N1	Fail				Failed	Yes	Failed	Failed	Failed	Yes
MDRA	Fbxl7	EPD0608_2_G04	Fbxl7<tm1a(EUCOMM)Wtsi>	JM8A3.N1	Pass			Yes	Yes	Yes	Yes	Yes	Yes	Yes	Yes
MDRB	Fggy	EPD0523_4_A06	Fggy<tm1a(KOMP)Wtsi>	JM8A3.N1	Pass			Yes	Yes	Yes	Yes	Yes	Yes	Yes	Yes
MDRC	Arpc1b	EPD0423_1_B02	Arpc1b<tm1a(EUCOMM)Wtsi>	JM8A3.N1	Fail				Yes	Yes	Yes	Yes	Yes	Yes
MDRQ	Hacl1	EPD0098_6_A06	Hacl1<tm1a(KOMP)Wtsi>	JM8.N4	Pass		Yes	Yes	Yes	Yes	Yes	Yes	Yes	Yes	Yes
MDRS	Esyt3	EPD0458_5_B10	Esyt3<tm1a(EUCOMM)Wtsi>	JM8A3.N1	Fail				Yes	Yes	Failed	Failed	Failed	Yes
MDRV	Farsa	EPD0445_6_D04	Farsa<tm2a(EUCOMM)Wtsi>	JM8A3.N1	Pass			hom lethal line	Yes	Yes	Yes	Yes	Yes	Yes	Yes
MDRZ	Gbf1	EPD0394_2_A01	Gbf1<tm1a(KOMP)Wtsi>	JM8A3.N1	Pass		Yes	hom lethal line	Yes	Yes	Yes	Yes	Yes	Yes	Yes
MDSB	Gldc	EPD0605_4_A05	Gldc<tm1a(EUCOMM)Wtsi>	JM8A3.N1	Pass				Yes	Yes	Yes	Yes	Yes	Yes	Yes
MDSK	Myh14	EPD0373_3_A09	Myh14<tm1a(EUCOMM)Wtsi>	JM8A3.N1	Pass			Yes	Yes	Yes	Yes	Yes	Yes	Yes	Yes
MDSU	Mrap2	EPD0424_6_B02	Mrap2<tm1a(EUCOMM)Wtsi>	JM8A3.N1	Pass			Yes	Yes	Yes	Yes	Yes	Yes	Yes	Yes
MDTN	Phtf2	EPD0430_2_A07	Phtf2<tm1a(EUCOMM)Wtsi>	JM8A3.N1	Pass			Yes	Yes	Yes	Yes	Yes	Yes	Yes	Yes
MDTQ	Ralb	EPD0175_1_F05	Ralb<tm1a(EUCOMM)Wtsi>	JM8.N4	Pass			Yes	Yes	Yes	Yes	Yes	Yes	Yes	Yes
MDTX	Dmxl2	EPD0431_3_A05	Dmxl2<tm1a(EUCOMM)Wtsi>	JM8A3.N1	Pass				Yes	Yes	Yes	Yes	Yes	Yes	Yes
MDTY	Zfyve20	EPD0519_3_A09	Zfyve20<tm1a(EUCOMM)Wtsi>	JM8A3.N1	Pass				Yes	Yes	Yes	Yes	Yes	Yes	Yes
MDTZ	Fbxo47	EPD0430_1_B09	Fbxo47<tm1a(EUCOMM)Wtsi>	JM8A3.N1	Pass			Yes	Yes	Yes	Yes	Yes	Yes	Yes	Yes
MDUA	Mapk8ip1	EPD0690_5_A04	Mapk8ip1<tm1a(EUCOMM)Wtsi>	JM8A3.N1	Fail				Failed	Yes	Yes	Yes	Yes
MDUC	Chi3l3	EPD0409_4_C04	Chi3l3<tm1a(EUCOMM)Wtsi>	JM8A3.N1	Fail				Failed		Yes	Yes	Yes
MDUD	Elac2	EPD0201_1_B07	Elac2<tm1a(EUCOMM)Wtsi>	JM8.N4	Pass				Yes	Yes	Yes	Yes	Yes	Yes	Yes
MDUH	Trpc2	EPD0438_6_A01	Trpc2<tm1a(EUCOMM)Wtsi>	JM8A3.N1	Pass			Yes	Yes	Yes	Yes	Yes	Yes	Yes	Yes
MDUJ	Setd4	EPD0225_5_E04	Setd4<tm1a(KOMP)Wtsi>	JM8.N4	Pass			Yes	Yes	Yes	Yes	Yes	Yes	Yes	Yes
MDUM	Dnajc24	EPD0230_2_C07	Dnajc24<tm1a(EUCOMM)Wtsi>	JM8.N4	Fail				Failed	Yes	Yes	Yes	Yes	Yes
MDUP	Rnaseh2c	EPD0296_4_E05	Rnaseh2c<tm1(KOMP)Wtsi>	JM8.N4	Pass			hom lethal line	Yes	N/A	Yes	Yes	Yes	Yes	Yes
MDUQ	Pacsin3	EPD0427_1_B03	Pacsin3<tm1a(EUCOMM)Wtsi>	JM8A3.N1	Pass			Yes	Yes	Yes	Yes	Yes	Yes	Yes	Yes
MDUU	4932438H23Rik	EPD0425_2_C08	4932438H23Rik<tm1a(EUCOMM)Wtsi>	JM8A3.N1	Pass			Yes	Yes	Yes	Yes	Yes	Yes	Yes	Yes
MDUV	Dynlrb1	EPD0373_7_C01	Dynlrb1<tm1a(EUCOMM)Wtsi>	JM8A3.N1	Pass			hom lethal line	Yes	Yes	Yes	Yes	Yes	Yes	Yes
MDUW	Usp22	EPD0119_2_D11	Usp22<tm1a(KOMP)Wtsi>	JM8.N4	Pass		Yes		Yes	Yes	Yes	Yes	Yes	Yes	Yes
MDUZ	Ralb	EPD0175_1_F05	Ralb<tm1a(EUCOMM)Wtsi>	JM8.N4	Fail			Yes	Yes	Yes	Yes	Yes	Yes	Yes
MDVA	Cd226	EPD0565_1_E01	Cd226<tm1a(EUCOMM)Wtsi>	JM8A3.N1	Fail				Failed	Failed	Failed	Failed	Failed
MDVB	Aspm	EPD0320_1_A06	Aspm<tm1a(KOMP)Wtsi>	JM8A1.N3	Pass		Yes	Yes	Yes	Yes	Yes	Yes	Yes	Yes	Yes
MDVJ	Mlec	EPD0600_1_A06	Mlec<tm1a(EUCOMM)Wtsi>	JM8A3.N1	Fail			Yes	Yes	Failed	Yes	Yes	Yes	Yes
MDVP	Nbeal2	EPD0598_2_C01	Nbeal2<tm1a(EUCOMM)Wtsi>	JM8A3.N1	Pass			Yes	Yes	Yes	Yes	Yes	Yes	Yes	Yes
MDVQ	Fyn	EPD0682_4_D03	Fyn<tm1a(EUCOMM)Wtsi>	JM8A3.N1	Pass				Yes	Yes	Yes	Yes	Yes	Yes	Yes
MDVT	Jhdm1d	EPD0372_1_B06	Jhdm1d<tm1a(EUCOMM)Wtsi>	JM8A3.N1	Pass			Yes	Yes	Yes	Yes	Yes	Yes	Yes	Yes
MDVW	Agap1	EPD0615_1_B03	Agap1<tm1a(EUCOMM)Wtsi>	JM8A3.N1	Pass				Yes	Yes	Yes	Yes	Yes	Yes	Yes
MDVY	Pabpn1l	EPD0654_3_A10	Pabpn1l<tm1a(EUCOMM)Wtsi>	JM8A3.N1	Pass			Yes	Yes	Yes	Yes	Yes	Yes	Yes	Yes
MDVZ	Eef1d	EPD0272_1_B07	Eef1d<tm1(KOMP)Wtsi>	JM8A1.N3	Fail				Failed	N/A	Yes	Yes	Yes	Yes
MDWB	Apol7a	EPD0368_5_A05	Apol7a<tm1a(KOMP)Wtsi>	JM8A3.N1	Pass			Yes	Yes	Yes	Yes	Yes	Yes	Yes	Yes
MDWH	Traf1	EPD0616_1_A02	Traf1<tm1a(EUCOMM)Wtsi>	JM8A3.N1	Fail				Yes	Yes	Yes	Yes	Yes	Yes
MDWK	Arpc1b	EPD0423_1_B04	Arpc1b<tm1a(EUCOMM)Wtsi>	JM8A3.N1	Pass			Yes	Yes	Yes	Yes	Yes	Yes	Yes	Yes
MDWN	G3bp2	EPD0598_4_D01	G3bp2<tm1a(EUCOMM)Wtsi>	JM8A3.N1	Pass				Yes	Yes	Yes	Yes	Yes	Yes	Yes
MDWP	Dars2	EPD0134_3_A11	Dars2<tm1a(KOMP)Wtsi>	JM8.N4	Pass			hom lethal line	Yes	Yes	Yes	Yes	Yes	Yes	Yes
MDWS	Dock11	EPD0310_2_G06	Dock11<tm1a(KOMP)Wtsi>	JM8A1.N3	Fail				Failed	Yes	Yes	Yes	Yes
MDWU	Pth2r	EPD0108_2_A10	Pth2r<tm2a(KOMP)Wtsi>	JM8.F6	Pass			Yes	Yes	Yes	Yes	Yes	Yes	Yes	Yes
MDWV	Pthlh	EPD0705_5_D03	Pthlh<tm1a(KOMP)Wtsi>	JM8A3.N1	Fail				Failed	Failed	Yes	Yes	Yes	Yes
MDWY	Coro1c	EPD0343_2_A06	Coro1c<tm1a(KOMP)Wtsi>	JM8A1.N3	Pass			Yes	Yes	Yes	Yes	Yes	Yes	Yes	Yes
MDXA	Mapk8ip1	EPD0690_5_B02	Mapk8ip1<tm1a(EUCOMM)Wtsi>	JM8A3.N1	Fail				Failed	Yes	Yes	Yes	Yes	Yes
MDXG	Rab5c	EPD0089_2_A04	Rab5c<tm1a(EUCOMM)Wtsi>	JM8.F6	Pass				Yes	Yes	Yes	Yes	Yes	Yes	Yes
MDXJ	Gm239	EPD0509_5_A02	Gm239<tm1a(EUCOMM)Wtsi>	JM8A3.N1	Pass			Yes	Yes	Yes	Yes	Yes	Yes	Yes	Yes
MDXK	Mlec	EPD0600_1_H03	Mlec<tm1a(EUCOMM)Wtsi>	JM8A3.N1	Pass			Yes	Yes	Yes	Yes	Yes	Yes	Yes	Yes
MDXM	Creb3l1	EPD0651_2_A11	Creb3l1<tm1a(EUCOMM)Wtsi>	JM8A3.N1	Fail				Failed		Yes	Yes	Yes
MDXN	Map2k7	EPD0616_1_B07	Map2k7<tm1a(EUCOMM)Wtsi>	JM8A3.N1	Pass				Yes	Yes	Yes	Yes	Yes	Yes	Yes
MDXP	Tcf4	EPD0103_3_A07	Tcf4<tm1a(EUCOMM)Wtsi>	JM8.F6	Pass				Yes	Yes	Yes	Yes	Yes	Yes	Yes
MDXR	Jhdm1d	EPD0372_1_A07	Jhdm1d<tm1a(EUCOMM)Wtsi>	JM8A3.N1	Fail				Yes	Yes	Yes	Yes	Yes	Yes
MDXZ	Cmtm6	EPD0497_3_D07	Cmtm6<tm1a(EUCOMM)Wtsi>	JM8A3.N1	Pass			Yes	Yes	Yes	Yes	Yes	Yes	Yes	Yes
MDYA	Srrm4	EPD0538_3_A07	Srrm4<tm1e(EUCOMM)Wtsi>	JM8A3.N1	Pass			Yes	Yes	Failed	Yes	Yes	Yes	Yes	Yes
MDYB	Ezr	EPD0080_2_A07	Ezr<tm2a(EUCOMM)Wtsi>	JM8.F6	Pass			hom lethal line	Yes	Yes	Yes	Yes	Yes	Yes	Yes
MDYC	Nacad	EPD0319_1_A05	Nacad<tm1(KOMP)Wtsi>	JM8A1.N3	Pass			Yes	Yes	N/A	Yes	Yes	Yes	Yes	Yes
MDYD	Cabp1	EPD0497_3_A02	Cabp1<tm1a(EUCOMM)Wtsi>	JM8A3.N1	Pass			Yes	Yes	Yes	Yes	Yes	Yes	Yes	Yes
MDYP	Ralgps2	EPD0593_4_D01	Ralgps2<tm1a(EUCOMM)Wtsi>	JM8A3.N1	Pass			Yes	Yes	Yes	Yes	Yes	Yes	Yes	Yes
MDYQ	Fam175b	EPD0424_5_B02	Fam175b<tm1a(EUCOMM)Wtsi>	JM8A3.N1	Pass			Yes	Yes	Yes	Yes	Yes	Yes	Yes	Yes
MDYT	Gprc5b	EPD0534_1_A10	Gprc5b<tm1a(EUCOMM)Wtsi>	JM8A3.N1	Pass			Yes	Yes	Yes	Yes	Yes	Yes	Yes	Yes
MDYU	Dopey2	EPD0545_3_F05	Dopey2<tm1a(EUCOMM)Wtsi>	JM8A3.N1	Pass			Yes	Yes	Yes	Yes	Yes	Yes	Yes	Yes
MDYY	Sel1l	EPD0284_3_D08	Sel1l<tm1a(KOMP)Wtsi>	JM8A1.N3	Pass				Yes	Failed	Yes	Yes	Yes	Yes	Yes
MDZB	Cdkal1	EPD0635_1_G08	Cdkal1<tm2a(EUCOMM)Wtsi>	JM8A3.N1	Pass			Yes	Yes	Yes	Yes	Yes	Yes	Yes	Yes
MDZE	Lamc3	EPD0216_1_G06	Lamc3<tm1a(KOMP)Wtsi>	JM8.N4	Pass			Yes	Yes	Yes	Yes	Yes	Yes	Yes	Yes
MDZG	Frmd7	EPD0567_1_G09	Frmd7<tm1a(KOMP)Wtsi>	JM8A3.N1	Pass		Yes		Yes	Yes	Yes	Yes	Yes	Yes	Yes
MDZK	T	EPD0346_5_E12	T<tm1a(KOMP)Wtsi>	JM8A1.N3	Fail									Failed
MDZM	Unk	EPD0704_5_A02	Unk<tm1e(KOMP)Wtsi>	JM8A3.N1	Pass				Yes	Failed	Yes	Yes	Yes	Yes	Yes
MDZN	Ubash3a	EPD0736_4_B10	Ubash3a<tm1a(KOMP)Wtsi>	JM8A3.N1	Pass		Yes	Yes	Yes	Yes	Yes	Yes	Yes	Yes	Yes
MDZP	Hmgb1	EPD0377_5_B09	Hmgb1<tm1a(EUCOMM)Wtsi>	JM8A3.N1	Fail				Failed	Failed	Failed	Failed	Failed	Yes
MDZS	Tmem127	EPD0406_4_C09	Tmem127<tm1(KOMP)Wtsi>	JM8A3.N1	Fail		no product detected	Failed	Failed	N/A	Yes	Yes	Yes	Yes
MDZU	Bat2l	EPD0599_5_H02	Prrc2b<tm1a(EUCOMM)Wtsi>	JM8A3.N1	Pass				Yes	Yes	Yes	Yes	Yes	Yes	Yes
MDZV	Sec22b	EPD0435_3_H04	Sec22b<tm1a(EUCOMM)Wtsi>	JM8A3.N1	Pass				Yes	Yes	Yes	Yes	Yes	Yes	Yes
MDZW	Adcy2	EPD0500_2_B09	Adcy2<tm1a(KOMP)Wtsi>	JM8A3.N1	Pass		Yes	Yes	Yes	Yes	Yes	Yes	Yes	Yes	Yes
MEAC	Actr6	EPD0371_6_A04	Actr6<tm1a(EUCOMM)Wtsi>	JM8A3.N1	Pass			hom lethal line	Yes	Yes	Yes	Yes	Yes	Yes	Yes
MEAD	Acaa1a	EPD0524_1_D06	Acaa1a<tm1a(KOMP)Wtsi>	JM8A3.N1	Pass				Yes	Yes	Yes	Yes	Yes	Yes	Yes
MEAH	Rala	EPD0532_3_H04	Rala<tm1a(EUCOMM)Wtsi>	JM8A1.N3	Pass			Yes	Yes	Yes	Yes	Yes	Yes	Yes	Yes
MEAL	Spopl	EPD0202_4_C05	Spopl<tm1a(EUCOMM)Wtsi>	JM8.N4	Pass			Yes	Yes	Yes	Yes	Yes	Yes	Yes	Yes
MEAM	Plxna2	EPD0418_6_A12	Plxna2<tm1a(EUCOMM)Wtsi>	JM8A3.N1	Pass				Yes	Yes	Yes	Yes	Yes	Yes	Yes
MEAN	Ift80	EPD0356_2_E12	Ift80<tm1a(KOMP)Wtsi>	JM8A1.N3	Pass		Yes	Yes	Yes	Yes	Yes	Yes	Yes	Yes	Yes
MEAU	Scn3b	EPD0131_3_G11	Scn3b<tm1a(KOMP)Wtsi>	JM8.N4	Pass		Yes	Yes	Yes	Yes	Yes	Yes	Yes	Yes	Yes
MEAV	Ralgapb	EPD0131_1_H02	Ralgapb<tm1a(KOMP)Wtsi>	JM8.N4	Pass		Yes	hom lethal line	Yes	Yes	Yes	Yes	Yes	Yes	Yes
MEAW	Rab15	EPD0165_6_E10	Rab15<tm1a(KOMP)Wtsi>	JM8.N4	Pass		Yes	Yes	Yes	Yes	Yes	Yes	Yes	Yes	Yes
MEAY	Sumo3	EPD0725_3_A11	Sumo3<tm2(KOMP)Wtsi>	JM8A3.N1	Fail				Failed	N/A	Yes	Yes	Yes	Yes
MEBG	Set	EPD0362_1_B08	Set<tm1a(EUCOMM)Wtsi>	JM8A1.N3	Fail				Failed	Yes	Failed	Yes	Failed	Yes
MEBH	Arhgef7	EPD0766_4_A07	Arhgef7<tm1a(EUCOMM)Wtsi>	JM8A3.N1	Fail				Yes	Yes	Yes	Yes	Yes	Yes
MEBJ	Rasal2	EPD0732_1_H11	Rasal2<tm1a(EUCOMM)Wtsi>	JM8A3.N1	Pass			Yes	Yes	Yes	Yes	Yes	Yes	Yes	Yes
MEBK	Sgms1	EPD0725_2_G05	Sgms1<tm1a(EUCOMM)Wtsi>	JM8A3.N1	Pass			Yes	Yes	Yes	Yes	Yes	Yes	Yes	Yes
MEBM	Casp12	EPD0727_2_A01	Casp12<tm1a(KOMP)Wtsi>	JM8A3.N1	Fail				Failed	Failed	Yes	Yes	Yes	Yes
MEBN	Irf7	EPD0376_1_C05	Irf7<tm1(KOMP)Wtsi>	JM8A3.N1	Pass			Yes	Yes	N/A	Yes	Yes	Yes	Yes	Yes
MEBQ	Pabpc4	EPD0025_3_C08	Pabpc4<tm1a(KOMP)Wtsi>	JM8.N4	Pass			Yes	Yes	Yes	Yes	Yes	Yes	Yes	Yes
MEBR	Smyd5	EPD0027_5_A02	Smyd5<tm1a(EUCOMM)Wtsi>	JM8.N4	Pass			Yes	Yes	Yes	Yes	Yes	Yes	Yes	Yes
MEBS	Pabpc4	EPD0025_3_B08	Pabpc4<tm1a(KOMP)Wtsi>	JM8.N4	Fail		no product detected		Yes	Yes	Yes	Yes	Yes	Yes
MEBV	Fbxo7	EPD0622_3_D02	Fbxo7<tm1a(EUCOMM)Wtsi>	JM8A3.N1	Pass			Yes	Yes	Yes	Yes	Yes	Yes	Yes	Yes
MEBW	Oxr1	EPD0600_1_B09	Oxr1<tm1a(EUCOMM)Wtsi>	JM8A3.N1	Pass			Yes	Yes	Yes	Yes	Yes	Yes	Yes	Yes
MEBX	Myo7a	EPD0381_2_B08	Myo7a<tm1a(EUCOMM)Wtsi>	JM8A3.N1	Pass			Yes	Yes	Yes	Yes	Yes	Yes	Yes	Yes
MEBY	Arhgef7	EPD0766_4_A08	Arhgef7<tm1a(EUCOMM)Wtsi>	JM8A3.N1	Pass			hom lethal line	Yes	Yes	Yes	Yes	Yes	Yes	Yes
MEBZ	Cdk14	EPD0086_3_H08	Cdk14<tm1a(KOMP)Wtsi>	JM8.F6	Pass		Yes	Yes	Yes	Yes	Yes	Yes	Yes	Yes	Yes
MECE	Slc16a6	EPD0021_4_A06	Slc16a6<tm1a(EUCOMM)Wtsi>	JM8 parental line	Pass			Yes	Yes	Yes	Yes	Yes	Yes	Yes	Yes
MECG	Casp12	EPD0727_2_B01	Casp12<tm1a(KOMP)Wtsi>	JM8A3.N1	Pass		Yes	Yes	Yes	Yes	Yes	Yes	Yes	Yes	Yes
MECH	Ahcyl1	EPD0336_2_E09	Ahcyl1<tm1a(EUCOMM)Wtsi>	JM8A1.N3	Pass			Yes	Yes	Yes	Yes	Yes	Yes	Yes	Yes
MECN	Usp21	EPD0716_10_H09	Usp21<tm1a(EUCOMM)Wtsi>	JM8A3.N1	Pass			Yes	Yes	Yes	Yes	Yes	Yes	Yes	Yes
MECP	Reg3g	EPD0309_2_D08	Reg3g<tm1a(KOMP)Wtsi>	JM8A1.N3	Pass				Yes	Yes	Yes	Yes	Yes	Yes	Yes
MECR	Ido2	EPD0622_1_A07	Ido2<tm3a(EUCOMM)Wtsi>	JM8A3.N1	Pass				Yes	Yes	Yes	Yes	Yes	Yes	Yes
MECS	1700042B14Rik	EPD0728_3_B09	1700042B14Rik<tm1a(KOMP)Wtsi>	JM8A3.N1	Pass		Yes	Yes	Yes	Yes	Yes	Yes	Yes	Yes	Yes
MECT	Kdm6a	EPD0506_3_A01	Kdm6a<tm2a(EUCOMM)Wtsi>	JM8A3.N1	Pass				Yes	Yes	Yes	Yes	Yes	Yes	Yes
MECU	BC023829	EPD0446_5_B02	BC023829<tm1a(KOMP)Wtsi>	JM8A3.N1	Pass		Yes		Yes	Yes	Yes	Yes	Yes	Yes	Yes
MECV	Apool	EPD0137_3_E02	Apool<tm1a(KOMP)Wtsi>	JM8.N4	Pass		Yes	Yes	Yes	Yes	Yes	Yes	Yes	Yes	Yes
MECX	Kdm6a	EPD0506_3_B01	Kdm6a<tm2a(EUCOMM)Wtsi>	JM8A3.N1	Pass				Yes	Yes	Yes	Yes	Yes	Yes	Yes
MECY	3830417A13Rik	EPD0658_2_H08	3830417A13Rik<tm1a(KOMP)Wtsi>	JM8A3.N1	Pass		Yes	Yes	Yes	Yes	Yes	Yes	Yes	Yes	Yes
MEDH	Pdxk	EPD0521_1_A10	Pdxk<tm1a(EUCOMM)Wtsi>	JM8A3.N1	Pass				Yes	Yes	Yes	Yes	Yes	Yes	Yes
MEDL	2610029G23Rik	EPD0494_1_D03	2610029G23Rik<tm2a(KOMP)Wtsi>	JM8A3.N1	Pass				Yes	Yes	Yes	Yes	Yes	Yes	Yes
MEDM	Gm773	EPD0731_2_G10	Gm773<tm1a(KOMP)Wtsi>	JM8A3.N1	Fail				Failed	Yes	Yes	Yes	Yes	Failed
MEDQ	OTTMUSG00000019350	EPD0662_1_G02	OTTMUSG00000019350<tm1a(KOMP)Wtsi>	JM8A3.N1	Fail				Yes	Yes	Failed	Yes	Failed	Yes
MEDR	Klhl4	EPD0729_1_A03	Klhl4<tm1a(KOMP)Wtsi>	JM8A3.N1	Fail				Failed	Yes	Yes	Yes	Yes	Yes
MEDS	Ccdc160	EPD0543_3_D11	Ccdc160<tm1a(EUCOMM)Wtsi>	JM8A3.N1	Pass				Yes	Yes	Yes	Yes	Yes	Yes	Yes
MEDU	Bcap31	EPD0474_4_H08	Bcap31<tm1a(EUCOMM)Wtsi>	JM8A3.N1	Fail			Failed	Failed	Yes	Yes	Yes	Yes	Failed
MEDY	Arsg	EPD0332_2_G12	Arsg<tm1a(KOMP)Wtsi>	JM8A1.N3	Pass			Yes	Yes	Yes	Yes	Yes	Yes	Yes	Yes
MEEF	Ell2	EPD0459_4_A09	Ell2<tm1a(EUCOMM)Wtsi>	JM8A3.N1	Pass			Yes	Yes	Yes	Yes	Yes	Yes	Yes	Yes
MEEH	Selk	EPD0173_1_A08	Selk<tm1a(EUCOMM)Wtsi>	JM8.N4	Pass			Yes	Yes	Yes	Yes	Yes	Yes	Yes	Yes
MEEK	Rhox13	EPD0614_2_B02	Rhox13<tm1a(KOMP)Wtsi>	JM8A3.N1	Pass			Yes	Yes	Yes	Yes	Yes	Yes	Yes	Yes
MEEN	Creb3l1	EPD0651_2_E07	Creb3l1<tm1e(EUCOMM)Wtsi>	JM8A3.N1	Pass			Yes	Yes	Failed	Yes	Yes	Yes	Yes	Yes
MEEW	Gm1141	EPD0110_3_A07	Gm1141<tm1a(KOMP)Wtsi>	JM8.F6	Fail				Failed		Failed	Failed	Failed
MEEY	Anapc4	EPD0174_6_G10	Anapc4<tm1a(EUCOMM)Wtsi>	JM8.N4	Pass				Yes	Yes	Yes	Yes	Yes	Yes	Yes
MEFB	Pfkfb1	EPD0748_3_F04	Pfkfb1<tm1a(KOMP)Wtsi>	JM8A3.N1	Pass				Yes	Yes	Yes	Yes	Yes	Yes	Yes
MEFC	Os9	EPD0725_4_E05	Os9<tm1a(EUCOMM)Wtsi>	JM8A3.N1	Pass			Yes	Yes	Yes	Yes	Yes	Yes	Yes	Yes
MEFH	Ctr9	EPD0188_2_E12	Ctr9<tm1a(EUCOMM)Wtsi>	JM8.N4	Pass				Yes	Yes	Yes	Yes	Yes	Yes	Yes
MEFL	Ints2	EPD0205_3_C04	Ints2<tm1a(KOMP)Wtsi>	JM8.N4	Pass				Yes	Yes	Yes	Yes	Yes	Yes	Yes
MEFU	Elmo1	EPD0716_1_E03	Elmo1<tm1a(EUCOMM)Wtsi>	JM8A3.N1	Pass			Yes	Yes	Yes	Yes	Yes	Yes	Yes	Yes
MEFV	Gpr107	EPD0291_2_A12	Gpr107<tm1a(KOMP)Wtsi>	JM8A1.N3	Pass				Yes	Yes	Yes	Yes	Yes	Yes	Yes
MEFW	Setd5	EPD0036_3_F05	Setd5<tm1a(EUCOMM)Wtsi>	JM8.F6	Pass				Yes	Yes	Yes	Yes	Yes	Yes	Yes
MEFY	Ctr9	EPD0188_2_E12	Ctr9<tm1a(EUCOMM)Wtsi>	JM8.N4	Fail				Yes	Yes	Yes	Yes	Yes	Yes
MEGA	Myo6	EPD0677_2_A09	Myo6<tm2a(EUCOMM)Wtsi>	JM8A3.N1	Fail				Failed	Yes	Failed	Yes	Failed
MEGB	Stard8	EPD0454_3_B04	Stard8<tm1a(EUCOMM)Wtsi>	JM8A3.N1	Pass				Yes	Yes	Yes	Yes	Yes	Yes	Yes
MEGC	Tspyl2	EPD0706_5_B03	Tspyl2<tm1a(KOMP)Wtsi>	JM8A3.N1	Pass				Yes	Yes	Yes	Yes	Yes	Yes	Yes
MEGD	Slitrk4	EPD0571_3_F01	Slitrk4<tm1a(KOMP)Wtsi>	JM8A3.N1	Pass			Yes	Yes	Yes	Yes	Yes	Yes	Yes	Yes
MEGQ	Tceal5	EPD0490_1_C11	Tceal5<tm1a(KOMP)Wtsi>	JM8A3.N1	Pass			Yes	Yes	Yes	Yes	Yes	Yes	Yes	Yes
MEHD	Cnbd1	EPD0423_3_C02	Cnbd1<tm1a(EUCOMM)Wtsi>	JM8A3.N1	Pass				Yes	Yes	Yes	Yes	Yes	Yes	Yes
MEHJ	Cpsf3	EPD0428_4_E10	Cpsf3<tm1a(EUCOMM)Wtsi>	JM8A3.N1	Pass				Yes	Yes	Yes	Yes	Yes	Yes	Yes
MEHK	Man2b2	EPD0098_4_A08	Man2b2<tm1a(KOMP)Wtsi>	JM8.N4	Pass			Yes	Yes	Yes	Yes	Yes	Yes	Yes	Yes
MEHN	Npat	EPD0370_4_C06	Npat<tm1a(EUCOMM)Wtsi>	JM8A3.N1	Fail			Failed	Failed	Yes	Yes	Yes	Yes	Yes
MEHR	Zfp182	EPD0624_3_G01	Zfp182<tm1a(KOMP)Wtsi>	JM8A3.N1	Pass			Yes	Yes	Yes	Yes	Yes	Yes	Yes	Yes
MEHU	Lgals7	EPD0327_3_B05	Lgals7<tm1a(EUCOMM)Wtsi>	JM8A1.N3	Pass			Yes	Yes	Yes	Yes	Yes	Yes	Yes	Yes
MEHZ	Mybphl	EPD0108_2_C06	Mybphl<tm1a(KOMP)Wtsi>	JM8.F6	Pass				Yes	Yes	Yes	Yes	Yes	Yes	Yes
MEJA	Emx2	EPD0753_3_D09	Emx2<tm1a(KOMP)Wtsi>	JM8A3.N1	Fail			Failed	Failed	Yes	Yes	Yes	Yes	Yes
MEJH	Rbmx	EPD0170_3_E04	Rbmx<tm2a(KOMP)Wtsi>	JM8.N4	Pass			Yes	Yes	Yes	Yes	Yes	Yes	Yes	Yes
MEJQ	Prame	EPD0706_2_A01	Prame<tm1a(KOMP)Wtsi>	JM8A3.N1	Pass				Yes	Yes	Yes	Yes	Yes	Yes	Yes
MEJS	Tmem126a	EPD0409_3_A09	Tmem126a<tm1a(EUCOMM)Wtsi>	JM8A3.N1	Pass				Yes	Yes	Yes	Yes	Yes	Yes	Yes
MEJT	Trim29	EPD0439_4_D01	Trim29<tm1a(EUCOMM)Wtsi>	JM8A3.N1	Pass				Yes	Yes	Yes	Yes	Yes	Yes	Yes
MEJY	Tomm20l	EPD0459_4_A01	Tomm20l<tm1a(EUCOMM)Wtsi>	JM8A3.N1	Pass			Yes	Yes	Yes	Yes	Yes	Yes	Yes	Yes
MEKC	Eci3	EPD0459_5_A09	Eci3<tm1a(EUCOMM)Wtsi>	JM8A3.N1	Pass			Yes	Yes	Yes	Yes	Yes	Yes	Yes	Yes
MEKD	Tatdn3	EPD0428_5_B09	Tatdn3<tm1a(EUCOMM)Wtsi>	JM8A3.N1	Pass			Yes	Yes	Yes	Yes	Yes	Yes	Yes	Yes
MEKG	Dennd1c	EPD0440_3_A10	Dennd1c<tm1a(EUCOMM)Wtsi>	JM8A3.N1	Pass			Yes	Yes	Yes	Yes	Yes	Yes	Yes	Yes
MEKK	Nubpl	EPD0216_2_C03	Nubpl<tm1a(KOMP)Wtsi>	JM8.N4	Pass				Yes	Yes	Yes	Yes	Yes	Yes	Yes
MEKM	Exoc3l2	EPD0331_5_B02	Exoc3l2<tm1a(KOMP)Wtsi>	JM8A1.N3	Pass			Yes	Yes	Yes	Yes	Yes	Yes	Yes	Yes
MELB	Cdh19	EPD0426_1_A11	Cdh19<tm1a(EUCOMM)Wtsi>	JM8A3.N1	Pass			Yes	Yes	Yes	Yes	Yes	Yes	Yes	Yes
MELC	Ttll11	EPD0620_4_D10	Ttll11<tm1a(EUCOMM)Wtsi>	JM8A3.N1	Pass				Yes	Yes	Yes	Yes	Yes	Yes	Yes
MELE	Rundc1	EPD0023_4_A02	Rundc1<tm1a(EUCOMM)Wtsi>	C2	Pass				Yes	Yes	Yes	Yes	Yes	Yes	Yes
MELG	St6galnac5	EPD0560_2_B02	St6galnac5<tm1a(EUCOMM)Wtsi>	JM8A3.N1	Fail				Failed	Yes	Failed	Yes	Failed
MELM	Wnt16	EPD0561_6_A02	Wnt16<tm1a(EUCOMM)Wtsi>	JM8A3.N1	Pass				Yes	Yes	Yes	Yes	Yes	Yes	Yes
MELP	3110035E14Rik	EPD0684_4_A05	3110035E14Rik<tm1a(KOMP)Wtsi>	JM8A3.N1	Pass				Yes	Yes	Yes	Yes	Yes	Yes	Yes
MELR	Pld3	EPD0636_1_B12	Pld3<tm1a(EUCOMM)Wtsi>	JM8A3.N1	Pass				Yes	Yes	Yes	Yes	Yes	Yes	Yes
MELW	Mrps5	EPD0371_5_A07	Mrps5<tm1a(EUCOMM)Wtsi>	JM8A3.N1	Pass				Yes	Yes	Yes	Yes	Yes	Yes	Yes
MELY	Dppa1	EPD0218_2_H12	Dppa1<tm1a(KOMP)Wtsi>	JM8.N4	Pass			Yes	Yes	Yes	Yes	Yes	Yes	Yes	Yes
MEMS	Tmem132a	EPD0111_5_B06	Tmem132a<tm1a(KOMP)Wtsi>	JM8.F6	Pass				Yes	Yes	Yes	Yes	Yes	Yes	Yes
MEMV	9030617O03Rik	EPD0098_6_B10	9030617O03Rik<tm1a(KOMP)Wtsi>	JM8.N4	Fail				Failed	Yes	Failed	Failed	Failed
MEMW	Ropn1l	EPD0654_2_A03	Ropn1l<tm1a(EUCOMM)Wtsi>	JM8A3.N1	Pass				Yes	Yes	Yes	Yes	Yes	Yes	Yes
MENA	Zfp719	EPD0337_5_A08	Zfp719<tm1a(EUCOMM)Wtsi>	JM8A1.N3	Pass			Yes	Yes	Yes	Yes	Yes	Yes	Yes	Yes
MENE	Gm608	EPD0431_5_F01	Gm608<tm1a(EUCOMM)Wtsi>	JM8A3.N1	Pass				Yes	Yes	Yes	Yes	Yes	Yes	Yes
MENF	Mkrn2	EPD0748_1_C12	Mkrn2<tm1a(KOMP)Wtsi>	JM8A3.N1	Pass				Yes	Yes	Yes	Yes	Yes	Yes	Yes
MENG	A830019P07Rik	EPD0614_5_B03	A830019P07Rik<tm1a(KOMP)Wtsi>	JM8A3.N1	Pass				Yes	Yes	Yes	Yes	Yes	Yes	Yes
MENH	Sfxn3	EPD0464_5_F06	Sfxn3<tm1a(KOMP)Wtsi>	JM8A3.N1	Pass				Yes	Yes	Yes	Yes	Yes	Yes	Yes
MENP	Leprot	EPD0108_4_A07	Leprot<tm2a(KOMP)Wtsi>	JM8.F6	Pass			Yes	Yes	Yes	Yes	Yes	Yes	Yes	Yes
MENR	Celf6	EPD0681_3_B10	Celf6<tm1a(KOMP)Wtsi>	JM8A3.N1	Pass				Yes	Yes	Yes	Yes	Yes	Yes	Yes
MENU	Ccdc14	EPD0707_2_B05	Ccdc14<tm1a(KOMP)Wtsi>	JM8A3.N1	Pass			Yes	Yes	Yes	Yes	Yes	Yes	Yes	Yes
MENV	Ap2a2	EPD0719_1_C02	Ap2a2<tm1a(EUCOMM)Wtsi>	JM8A3.N1	Pass				Yes	Yes	Yes	Yes	Yes	Yes	Yes
MENY	1110031I02Rik	EPD0216_2_G09	1110031I02Rik<tm1a(KOMP)Wtsi>	JM8.N4	Pass			Yes	Yes	Yes	Yes	Yes	Yes	Yes	Yes
MEPZ	Ssbp1	EPD0709_4_E05	Ssbp1<tm1a(KOMP)Wtsi>	JM8A3.N1	Pass				Yes	Yes	Yes	Yes	Yes	Yes	Yes
MEQD	Daam2	EPD0660_3_A09	Daam2<tm1a(KOMP)Wtsi>	JM8A3.N1	Pass			Yes	Yes	Yes	Yes	Yes	Yes	Yes	Yes
MEQJ	Erp44	EPD0818_1_A11	Erp44<tm1a(KOMP)Wtsi>	JM8A3.N1	Pass				Yes	Yes	Yes	Yes	Yes	Yes	Yes
MEQQ	Smpd4	EPD0657_1_D01	Smpd4<tm2a(KOMP)Wtsi>	JM8A3.N1	Pass				Yes	Yes	Yes	Yes	Yes	Yes	Yes
MEQU	Snrnp27	EPD0635_3_C07	Snrnp27<tm1a(EUCOMM)Wtsi>	JM8A3.N1	Pass			hom lethal line	Yes	Yes	Yes	Yes	Yes	Yes	Yes
MHKU	Aste1	EPD0043_2_H10	Aste1<tm1a(KOMP)Wtsi>	JM8.F6	Pass		Yes	Yes		Yes	Yes	Yes	Yes	Yes	Yes
MYFZ	Ap4e1	EPD0025_5_A08	Ap4e1<tm1a(KOMP)Wtsi>	JM8.N4	Pass		Yes	Yes		Yes		Yes	Yes	Yes	Yes
